# Supplementary material for: A dominant role for the methyl-CpG-binding protein Mbd2 in controlling Th2 induction by dendritic cells
Source: Nat Commun. 2015 Apr 24;6:6920. doi: 10.1038/ncomms7920 (PMC4413429; doi:10.1038/ncomms7920)
Supplement: Supplementary Data 1 — Microarray analysis of gene expression, comparing Mbd2-/- DCs to WT [file ncomms7920-s2.xlsx]

## Sheet: 507hits.xls
ProbeID	Symbol	Description	EntrezID	Chrom	PathwayID	PathDesc	logFC	AveExpr	P.Value	adj.P.Val
uqQnTe5IVQIQE7ggpQ	Ccl17	chemokine (C-C motif) ligand 17	20295	8	04060, 04062	Cytokine-cytokine receptor interaction, Chemokine signaling pathway	-2.71013	12.0797	7.73006e-07	0.000107582
KQc.ojicoyKv3494V4	Ccl5	chemokine (C-C motif) ligand 5	20304	11	04060, 04062, 04620, 04621, 04623, 05020, 05142, 05323	Cytokine-cytokine receptor interaction, Chemokine signaling pathway, Toll-like receptor signaling pathway, NOD-like receptor signaling pathway, Cytosolic DNA-sensing pathway, Prion diseases, Chagas disease (American trypanosomiasis), Rheumatoid arthritis	-2.53073	11.5155	5.99175e-06	0.00043239
rCVSML.d5dfvqCi7pU	H2-M2	histocompatibility 2, M region locus 2	14990	17	04144, 04145, 04514, 04612, 04940, 05320, 05330, 05332, 05416	Endocytosis, Phagosome, Cell adhesion molecules (CAMs), Antigen processing and presentation, Type I diabetes mellitus, Autoimmune thyroid disease, Allograft rejection, Graft-versus-host disease, Viral myocarditis	-2.21596	10.9559	2.58216e-07	4.96115e-05
TdDt374UHGyh66EXeQ	Serpina3g	serine (or cysteine) peptidase inhibitor, clade A, member 3G	20715	12	-	-	-2.16881	9.41982	3.78135e-10	5.31611e-07
rir7T_F1O7ne6w7FW4	Cd40	CD40 antigen	21939	2	04060, 04514, 04620, 04672, 05144, 05145, 05310, 05320, 05322, 05330, 05340, 05416	Cytokine-cytokine receptor interaction, Cell adhesion molecules (CAMs), Toll-like receptor signaling pathway, Intestinal immune network for IgA production, Malaria, Toxoplasmosis, Asthma, Autoimmune thyroid disease, Systemic lupus erythematosus, Allograft rejection, Primary immunodeficiency, Viral myocarditis	-1.79471	10.6673	0.000948506	0.015147
NVJ1wlJXfSpISFFxHA	Il4i1	interleukin 4 induced 1	14204	7	00250, 00270, 00280, 00350, 00360, 00380, 00400, 01100	Alanine, aspartate and glutamate metabolism, Cysteine and methionine metabolism, Valine, leucine and isoleucine degradation, Tyrosine metabolism, Phenylalanine metabolism, Tryptophan metabolism, Phenylalanine, tyrosine and tryptophan biosynthesis, Metabolic pathways	-1.79306	12.7516	1.43e-06	0.000166452
HClcpCXle_vstuLrfo	Fscn1	fascin homolog 1, actin bundling protein (Strongylocentrotus purpuratus)	14086	5	-	-	-1.78383	10.2436	1.98318e-06	0.000207006
E633u4HXXiAboh6dJk	Cd83	CD83 antigen	12522	13	-	-	-1.65539	9.57229	1.67907e-07	3.62339e-05
c03dAnnEiVKCP0o4Ik	Cd52	CD52 antigen	23833	4	-	-	-1.64788	9.811	0.000463238	0.00887918
cKQvX07osuQXuzq8wQ	Fnbp1l	formin binding protein 1-like	214459	3	-	-	-1.63089	8.66173	4.50895e-08	1.27351e-05
WSnmKiGVJULP8.R4kQ	Asb2	ankyrin repeat and SOCS box-containing 2	65256	12	-	-	-1.59884	8.98481	1.12108e-09	1.23027e-06
liEqFLqI02vTqN3deI	Usp18	ubiquitin specific peptidase 18	24110	6	-	-	-1.57446	11.2128	0.00125117	0.0184988
EInHgiQaCPlClIKOVI	Jak2	Janus kinase 2	16452	19	04062, 04630, 04920, 05140, 05145	Chemokine signaling pathway, Jak-STAT signaling pathway, Adipocytokine signaling pathway, Leishmaniasis, Toxoplasmosis	-1.54054	9.10019	5.0051e-09	3.31475e-06
BYId3fkcu0Ic4EjqXU	Retnla	resistin like alpha	57262	16	-	-	-1.53354	10.4417	1.03705e-07	2.56585e-05
9uyQVIkkgR.f9PqPMs	Malt1	mucosa associated lymphoid tissue lymphoma translocation gene 1	240354	18	04660, 04662	T cell receptor signaling pathway, B cell receptor signaling pathway	-1.48296	8.02939	5.31498e-06	0.000397197
3K7x.QPkVCgoRHvzlU	Pkib	protein kinase inhibitor beta, cAMP dependent, testis specific	18768	10	-	-	-1.4507	8.62687	2.46932e-06	0.000230142
c65.SPDt5d7SMBXSME	Ptx3	pentraxin related gene	19288	3	-	-	-1.42956	10.1473	0.00104997	0.0162365
xjhH3NJ0HQJexIcZKI	Ifi27l2a	interferon, alpha-inducible protein 27 like 2A	76933	12	-	-	-1.42603	10.0926	0.00020039	0.00493421
Qr5E0gqn_CZ_zvv5aI	Fam49a	family with sequence similarity 49, member A	76820	12	-	-	-1.42042	8.89428	3.24781e-10	5.19812e-07
uIjuN6.X9E0kjt6EAU	Chst7	carbohydrate (N-acetylglucosamino) sulfotransferase 7	60322	X	532	Glycosaminoglycan biosynthesis - chondroitin sulfate	-1.41536	7.48319	4.3845e-09	3.21251e-06
BtF7vMrHdpfTTlSUxs	Gbp2	guanylate binding protein 2	14469	3	-	-	-1.36818	12.8659	0.000281557	0.00622277
Z9bVC5hiBrBz_UdS5Q	Cd74	CD74 antigen (invariant polypeptide of major histocompatibility complex, class II antigen-associated)	16149	18	4612	Antigen processing and presentation	-1.35929	11.2113	1.09089e-05	0.000648658
fd2K0qTB6ADlVN3e9I	Traf1	TNF receptor-associated factor 1	22029	2	05200, 05222	Pathways in cancer, Small cell lung cancer	-1.29143	8.60535	2.09547e-05	0.00101374
Bp5e4GiPe018Rk3.L4	Adam23	a disintegrin and metallopeptidase domain 23	23792	1	-	-	-1.27965	7.95467	1.91665e-08	7.669e-06
0RVQVZYrSL55C4DMRQ	BC006779	cDNA sequence BC006779	229003	2	-	-	-1.27822	9.1036	0.00016373	0.00429004
fdGUO1.fUYEjPO0.zU	Tmem176b	transmembrane protein 176B	65963	6	-	-	-1.27054	9.50222	5.82207e-07	8.84017e-05
fV6vznRzTFI_UM.JEc	Phf11	PHD finger protein 11	219131	14	-	-	-1.26787	9.20033	0.00426121	0.0436233
NoRK4GnXC3Tv64P6n0	Ccnd2	cyclin D2	12444	6	04110, 04115, 04310, 04510, 04630	Cell cycle, p53 signaling pathway, Wnt signaling pathway, Focal adhesion, Jak-STAT signaling pathway	-1.24542	11.146	5.07496e-05	0.0019037
cB.egUgpa5jqQK4DO4	Psmb9	proteasome (prosome, macropain) subunit, beta type 9 (large multifunctional peptidase 2)	16912	17	3050	Proteasome	-1.24457	9.4576	3.3215e-06	0.000287354
NlU3q.8wO3x0L0BdSc	Marcksl1	MARCKS-like 1	17357	4	04666, 05140	Fc gamma R-mediated phagocytosis, Leishmaniasis	-1.24307	9.31265	0.0036025	0.039002
WClvygKhAke4rqgRe4	Tnfrsf9	tumor necrosis factor receptor superfamily, member 9	21942	4	4060	Cytokine-cytokine receptor interaction	-1.23371	9.07228	0.00311848	0.0353354
fSeCCOCC01qgPux5oQ	Rpl18a	ribosomal protein L18A	76808	8	3010	Ribosome	-1.21841	9.42582	0.000702015	0.0123132
6gKSN7NnZ5f63t6A5Q	Ciita	class II transactivator	12265	16	04612, 05145, 05340	Antigen processing and presentation, Toxoplasmosis, Primary immunodeficiency	-1.213	8.3035	1.55528e-06	0.000174682
BArKoCuEgKIgrhXnp4	Ccr7	chemokine (C-C motif) receptor 7	12775	11	04060, 04062	Cytokine-cytokine receptor interaction, Chemokine signaling pathway	-1.21216	8.18906	6.93861e-06	0.000477645
o87oejQYWz2FlQmFbo	Hgfac	hepatocyte growth factor activator	54426	5	-	-	-1.20404	7.91329	1.30764e-08	5.84059e-06
3_0jHn12i3D3u0vTxc	Gbp3	guanylate binding protein 3	55932	3	-	-	-1.19609	10.0386	8.75641e-05	0.00275169
iiMR7iA6tL0jXx_V6I	Poglut1	protein O-glucosyltransferase 1	224143	16	514	Other types of O-glycan biosynthesis	-1.19466	8.79784	2.36566e-05	0.00109482
0pTIeuurUaDeV7hOAo	Ccnd1	cyclin D1	12443	7	04110, 04115, 04310, 04510, 04630, 05200, 05210, 05212, 05213, 05214, 05215, 05216, 05218, 05219, 05220, 05221, 05222, 05223, 05416	Cell cycle, p53 signaling pathway, Wnt signaling pathway, Focal adhesion, Jak-STAT signaling pathway, Pathways in cancer, Colorectal cancer, Pancreatic cancer, Endometrial cancer, Glioma, Prostate cancer, Thyroid cancer, Melanoma, Bladder cancer, Chronic myeloid leukemia, Acute myeloid leukemia, Small cell lung cancer, Non-small cell lung cancer, Viral myocarditis	-1.19439	7.8042	3.46857e-06	0.000294767
Wqsrqx3TSKRPrk7u.k	Actn1	actinin, alpha 1	109711	12	04510, 04520, 04530, 04670, 04810, 05146, 05322, 05412	Focal adhesion, Adherens junction, Tight junction, Leukocyte transendothelial migration, Regulation of actin cytoskeleton, Amoebiasis, Systemic lupus erythematosus, Arrhythmogenic right ventricular cardiomyopathy (ARVC)	-1.18296	10.2084	4.17342e-05	0.00164159
oeD.v97TfULxNx5Id0	H2-Aa	histocompatibility 2, class II antigen A, alpha	14960	17	04145, 04514, 04612, 04672, 04940, 05140, 05145, 05150, 05310, 05320, 05322, 05323, 05330, 05332, 05416	Phagosome, Cell adhesion molecules (CAMs), Antigen processing and presentation, Intestinal immune network for IgA production, Type I diabetes mellitus, Leishmaniasis, Toxoplasmosis, Staphylococcus aureus infection, Asthma, Autoimmune thyroid disease, Systemic lupus erythematosus, Rheumatoid arthritis, Allograft rejection, Graft-versus-host disease, Viral myocarditis	-1.18199	10.4055	0.000381208	0.0077394
T6kP8lProOf6jvCpC8	Mif4gd	MIF4G domain containing	69674	11	-	-	-1.17579	8.32388	1.73356e-05	0.000897082
Hs17WqMASr_Sgzq2t4	Rcsd1	RCSD domain containing 1	226594	1	-	-	-1.17522	8.23377	2.29594e-05	0.00107289
9VfKy.yeDjn9.XOnnQ	Socs2	suppressor of cytokine signaling 2	216233	10	04630, 04910, 04930	Jak-STAT signaling pathway, Insulin signaling pathway, Type II diabetes mellitus	-1.17447	10.8109	2.80064e-06	0.000253722
oiq0tCCOJ4ruFOdcFc	Rogdi	rogdi homolog (Drosophila)	66049	16	-	-	-1.17003	7.96786	2.80065e-08	9.27402e-06
oSiJfPTZ_QBqfSh7lE	H2-DMb2	histocompatibility 2, class II, locus Mb2	15000	17	04145, 04514, 04612, 04672, 04940, 05140, 05145, 05150, 05310, 05320, 05322, 05323, 05330, 05332, 05416	Phagosome, Cell adhesion molecules (CAMs), Antigen processing and presentation, Intestinal immune network for IgA production, Type I diabetes mellitus, Leishmaniasis, Toxoplasmosis, Staphylococcus aureus infection, Asthma, Autoimmune thyroid disease, Systemic lupus erythematosus, Rheumatoid arthritis, Allograft rejection, Graft-versus-host disease, Viral myocarditis	-1.16932	8.48962	1.70978e-07	3.63481e-05
0pI3e0oRFe6.hfoMHU	Cd69	CD69 antigen	12515	6	-	-	-1.15361	11.0409	0.00142838	0.020276
f1xJdrMCxVyL8RChr0	Fam177a	family with sequence similarity 177, member A	73385	12	-	-	-1.13398	9.31631	4.88661e-06	0.000376917
ccYgnokQURsTUOn.VU	Ogfrl1	opioid growth factor receptor-like 1	70155	1	-	-	-1.12823	8.50228	2.97383e-06	0.000263204
fVeEsAnvXSgB6OqXU4	D14Ertd668e	DNA segment, Chr 14, ERATO Doi 668, expressed	219132	14	-	-	-1.12733	9.52235	0.00373529	0.040213
NVt4_n.itd94n_.Snc	Slamf9	SLAM family member 9	98365	1	-	-	-1.12615	9.4022	1.75016e-08	7.25669e-06
lmSGuwGSp6AhM6HhQk	Il1r2	interleukin 1 receptor, type II	16178	1	04010, 04060, 04640, 05146	MAPK signaling pathway, Cytokine-cytokine receptor interaction, Hematopoietic cell lineage, Amoebiasis	-1.12314	8.34136	5.56738e-05	0.0020109
ZcXd7t2ul66yn4uJ_s	Igsf9	immunoglobulin superfamily, member 9	93842	1	-	-	-1.12227	7.89143	7.85075e-07	0.000108351
BIPp1PoCHdefTFiftk	Pik3r1	phosphatidylinositol 3-kinase, regulatory subunit, polypeptide 1 (p85 alpha)	18708	13	04012, 04062, 04070, 04150, 04210, 04370, 04380, 04510, 04620, 04630, 04650, 04660, 04662, 04664, 04666, 04670, 04722, 04810, 04910, 04914, 04930, 04960, 04973, 05100, 05142, 05145, 05146, 05160, 05200, 05210, 05211, 05212, 05213, 05214, 05215, 05218, 05220, 05221, 05222, 05223	ErbB signaling pathway, Chemokine signaling pathway, Phosphatidylinositol signaling system, mTOR signaling pathway, Apoptosis, VEGF signaling pathway, Osteoclast differentiation, Focal adhesion, Toll-like receptor signaling pathway, Jak-STAT signaling pathway, Natural killer cell mediated cytotoxicity, T cell receptor signaling pathway, B cell receptor signaling pathway, Fc epsilon RI signaling p…	-1.1202	8.91888	1.55879e-05	0.000833931
ct6oCNE6tir93HrSjk	Icam1	intercellular adhesion molecule 1	15894	9	04514, 04650, 04670, 05143, 05144, 05150, 05323, 05416	Cell adhesion molecules (CAMs), Natural killer cell mediated cytotoxicity, Leukocyte transendothelial migration, African trypanosomiasis, Malaria, Staphylococcus aureus infection, Rheumatoid arthritis, Viral myocarditis	-1.10873	9.84462	9.23697e-05	0.0028651
xpXNU7pAVDGWotxEAc	Klk1b11	kallikrein 1-related peptidase b11	16613	7	-	-	-1.10643	11.1626	0.000274936	0.00612996
9VdLh1xI_NS.R.R6p0	Car2	carbonic anhydrase 2	12349	3	00910, 04966, 04971, 04972, 04976	Nitrogen metabolism, Collecting duct acid secretion, Gastric acid secretion, Pancreatic secretion, Bile secretion	-1.10372	7.56037	8.82316e-09	4.34507e-06
NlKgjt4sYvTszUdXp4	Bcl2a1d	B-cell leukemia/lymphoma 2 related protein A1d	12047	9	-	-	-1.10351	9.11966	0.000652789	0.0117063
09HsNJX9dQYiOI8.ko	Swap70	SWA-70 protein	20947	7	-	-	-1.10057	8.12238	1.73601e-06	0.000190524
QOSkuuznhIrZ56t9Gc	Mreg	melanoregulin	381269	1	-	-	-1.08729	9.16372	2.04145e-05	0.000996965
EV_3qYt3_Tv99nuuog	Bzrap1	benzodiazepine receptor associated protein 1	207777	11	-	-	-1.07518	8.81039	0.00245277	0.0298339
WlIkl4lI.UCSWyRfxU	Myo1g	myosin IG	246177	11	-	-	-1.06648	9.93143	2.95538e-06	0.000262782
Qk3riHKgeqTPQlCJSU	Cacnb3	calcium channel, voltage-dependent, beta 3 subunit	12297	15	04010, 04260, 05410, 05412, 05414	MAPK signaling pathway, Cardiac muscle contraction, Hypertrophic cardiomyopathy (HCM), Arrhythmogenic right ventricular cardiomyopathy (ARVC), Dilated cardiomyopathy	-1.04681	9.24641	7.81284e-06	0.000521019
i5Ln9fwFirph_kisAU	Herpud1	homocysteine-inducible, endoplasmic reticulum stress-inducible, ubiquitin-like domain member 1	64209	8	4141	Protein processing in endoplasmic reticulum	-1.03641	9.91354	7.30685e-07	0.000104728
ck0kgIHogLeQVzTxQk	Hspa8	heat shock protein 8	15481	9	03040, 04010, 04141, 04144, 04612, 05145	Spliceosome, MAPK signaling pathway, Protein processing in endoplasmic reticulum, Endocytosis, Antigen processing and presentation, Toxoplasmosis	-1.0362	9.37861	0.00272924	0.0320402
xomd.E453_7rgiL.os	Tcp1	t-complex protein 1	21454	17	-	-	-1.03284	9.00479	0.000130864	0.0036632
x0ROV3_jT4TJy30E10	Gvin1	GTPase, very large interferon inducible 1	74558	7	-	-	-1.0237	9.81025	0.00157481	0.0216972
cRdJ2C9fvJ7n7Psd0U	Cytip	cytohesin 1 interacting protein	227929	2	-	-	-1.00919	11.9988	2.59506e-05	0.00115909
6Qi06WgJUuQq1et1fw	Lrrk1	leucine-rich repeat kinase 1	233328	7	-	-	-1.00582	9.09925	0.0015898	0.0218098
ltIf6_4A0.Xvfr.qy0	Apol7c	apolipoprotein L 7c	108956	15	-	-	-0.994365	7.80003	0.00271852	0.0320402
xtNfonuun.uOCKKIBE	H2-Q5	histocompatibility 2, Q region locus 5	15016	17	-	-	-0.992607	11.1201	8.37451e-05	0.00268068
cGeUkOwqVSuUvOnMrk	Dpp4	dipeptidylpeptidase 4	13482	2	4974	Protein digestion and absorption	-0.986366	8.34368	2.88003e-06	0.000259689
l4YrJRFGUUfpTBAd5M	Uba7	ubiquitin-like modifier activating enzyme 7	74153	9	04120, 05012	Ubiquitin mediated proteolysis, Parkinson's disease	-0.982893	10.0406	0.000571201	0.010488
ZUX6Jaj.i6LeXP9S6M	Clic4	chloride intracellular channel 4 (mitochondrial)	29876	4	-	-	-0.977207	11.7991	0.000357487	0.00740658
EhHnEp9EN9CuhUXTug	Irf4	interferon regulatory factor 4	16364	13	-	-	-0.97303	9.10202	1.13699e-05	0.000669847
rUtPn._OUccs5Px6QI	Kynu	kynureninase (L-kynurenine hydrolase)	70789	2	00380, 01100	Tryptophan metabolism, Metabolic pathways	-0.968363	7.87374	3.98538e-07	6.59855e-05
uNiKtj218IGIOGU9eU	Mllt4	myeloid/lymphoid or mixed-lineage leukemia (trithorax homolog, Drosophila); translocated to, 4	17356	17	04520, 04530, 04670	Adherens junction, Tight junction, Leukocyte transendothelial migration	-0.965775	8.04992	3.50287e-07	6.19768e-05
xWekqdOfsO7U349Fe4	Cd86	CD86 antigen	12524	16	04514, 04620, 04672, 04940, 05320, 05322, 05323, 05330, 05332, 05416	Cell adhesion molecules (CAMs), Toll-like receptor signaling pathway, Intestinal immune network for IgA production, Type I diabetes mellitus, Autoimmune thyroid disease, Systemic lupus erythematosus, Rheumatoid arthritis, Allograft rejection, Graft-versus-host disease, Viral myocarditis	-0.947739	9.97314	4.30826e-06	0.000344768
9pAp7qCw8IrSU7h55U	S100a9	S100 calcium binding protein A9 (calgranulin B)	20202	3	-	-	-0.938445	9.30821	0.00518962	0.0495633
E_9yeLHM6itcUM2FVQ	Cldnd1	claudin domain containing 1	224250	16	-	-	-0.930922	7.55865	6.6447e-09	3.6519e-06
cwAgJoKAHCjjbflSu0	Id2	inhibitor of DNA binding 2	15902	12	4350	TGF-beta signaling pathway	-0.926918	8.34118	0.000131033	0.0036632
HoLzXf5I.985Lq6yKU	Nostrin	nitric oxide synthase trafficker	329416	2	-	-	-0.925545	7.95235	3.51737e-07	6.19768e-05
QQu8XF7slgsu5LhYhs	Tcf4	transcription factor 4	21413	18	-	-	-0.923816	9.60123	6.00141e-05	0.00210719
o5MRESgpT_0TO6h3lI	Tyk2	tyrosine kinase 2	54721	9	04380, 04630, 05145, 05160	Osteoclast differentiation, Jak-STAT signaling pathway, Toxoplasmosis, Hepatitis C	-0.915112	8.79261	2.43408e-05	0.00111442
Ntx3KdKIvMrGz_6JZ0	Pik3cg	phosphoinositide-3-kinase, catalytic, gamma polypeptide	30955	12	00562, 04012, 04062, 04070, 04150, 04210, 04370, 04380, 04510, 04620, 04630, 04650, 04660, 04662, 04664, 04666, 04670, 04722, 04810, 04910, 04914, 04930, 04960, 04973, 05100, 05142, 05145, 05146, 05160, 05200, 05210, 05211, 05212, 05213, 05214, 05215, 05218, 05220, 05221, 05222, 05223	Inositol phosphate metabolism, ErbB signaling pathway, Chemokine signaling pathway, Phosphatidylinositol signaling system, mTOR signaling pathway, Apoptosis, VEGF signaling pathway, Osteoclast differentiation, Focal adhesion, Toll-like receptor signaling pathway, Jak-STAT signaling pathway, Natural killer cell mediated cytotoxicity, T cell receptor signaling pathway, B cell receptor signaling pat…	-0.91356	7.98816	3.87512e-10	5.31611e-07
EhLaSQ5EbVzkuJETSE	Slc46a3	solute carrier family 46, member 3	71706	5	-	-	-0.910875	7.54568	1.20432e-05	0.000690453
3iKQgH4shPVAKSulJI	Pmaip1	phorbol-12-myristate-13-acetate-induced protein 1	58801	18	4115	p53 signaling pathway	-0.910745	7.36352	3.07921e-10	5.19812e-07
cn6dyeOEgJ4DU2X1TU	H2afy	H2A histone family, member Y	26914	13	5322	Systemic lupus erythematosus	-0.908617	9.6957	0.000945788	0.0151373
fKl4JRsl3isEiikerg	Relb	avian reticuloendotheliosis viral (v-rel) oncogene related B	19698	7	04010, 04380	MAPK signaling pathway, Osteoclast differentiation	-0.905909	8.43592	3.47674e-05	0.00144671
WnXWoSDLfKSpMdcVXQ	Tmem39a	transmembrane protein 39a	67846	16	-	-	-0.905484	9.43998	0.000379173	0.00770623
uVX_3Qeg4EBFbpLdHk	Net1	neuroepithelial cell transforming gene 1	56349	13	-	-	-0.904741	8.68414	1.24121e-05	0.000702524
BhIdBtRAlS44Psusko	Cdkn2b	cyclin-dependent kinase inhibitor 2B (p15, inhibits CDK4)	12579	4	04110, 04350, 05200, 05222	Cell cycle, TGF-beta signaling pathway, Pathways in cancer, Small cell lung cancer	-0.903397	7.6961	1.45969e-07	3.25985e-05
9lES55fC4ORHOgfzhA	Tubb6	tubulin, beta 6	67951	18	04145, 04540	Phagosome, Gap junction	-0.897145	9.91389	0.00113875	0.0172184
Wnf6pKPaZLDBLbbTb4	Cd80	CD80 antigen	12519	16	04514, 04620, 04672, 04940, 05320, 05322, 05323, 05330, 05332, 05416	Cell adhesion molecules (CAMs), Toll-like receptor signaling pathway, Intestinal immune network for IgA production, Type I diabetes mellitus, Autoimmune thyroid disease, Systemic lupus erythematosus, Rheumatoid arthritis, Allograft rejection, Graft-versus-host disease, Viral myocarditis	-0.89446	8.48	0.00357314	0.0387716
WjqtJ.1T0gF0wX7PUs	Adprh	ADP-ribosylarginine hydrolase	11544	16	-	-	-0.893094	9.9675	0.00185097	0.0243825
NXJ6h9166h_gEnnyh0	Map3k14	mitogen-activated protein kinase kinase kinase 14	53859	11	04010, 04210, 04380, 04660, 04672	MAPK signaling pathway, Apoptosis, Osteoclast differentiation, T cell receptor signaling pathway, Intestinal immune network for IgA production	-0.892426	7.85774	2.86759e-09	2.39456e-06
6pJeh71Fv95M7594FE	Grasp	GRP1 (general receptor for phosphoinositides 1)-associated scaffold protein	56149	15	-	-	-0.892313	7.96241	3.16822e-06	0.000275334
Nq0q0rfeOvGCcl.TXo	Snn	stannin	20621	16	-	-	-0.890968	8.9496	0.00339141	0.0374342
3VLofUh9J7p819CKHY	Fcrls	Fc receptor-like S, scavenger receptor	80891	3	-	-	-0.886352	7.64634	2.13481e-08	7.85065e-06
QmeWAOSn.sG613TCxU	D0H4S114	DNA segment, human D4S114	27528	18	-	-	-0.885101	7.50491	0.000234933	0.00550932
BtTI.SSInhX3Unu3qk	Sema7a	sema domain, immunoglobulin domain (Ig), and GPI membrane anchor, (semaphorin) 7A	20361	9	4360	Axon guidance	-0.883248	8.13327	0.000142376	0.00390081
ul0.AcFDSdn3Z97FZk	Mela	melanoma antigen	17276	8	-	-	-0.882419	9.78602	5.83269e-06	0.000424328
EVnu_BDSh5vROIV_yw	Flrt3	fibronectin leucine rich transmembrane protein 3	71436	2	-	-	-0.877477	9.27578	1.90358e-05	0.000962108
6Xsep7_z4vhO4UmAnk	Large	like-glycosyltransferase	16795	8	-	-	-0.876548	7.47712	1.31912e-07	3.12778e-05
of051Jce79f3Dd3.z8	Gbp1	guanylate binding protein 1	14468	3	-	-	-0.873525	7.34453	1.07739e-07	2.61929e-05
KoE43QFwKh.HiCVH1g	Mrpl52	mitochondrial ribosomal protein L52	68836	14	-	-	-0.866591	8.58911	0.000148945	0.00401774
x3n14UFLqSUUBdCO1o	Syngr2	synaptogyrin 2	20973	11	-	-	-0.861301	8.82259	8.79694e-05	0.00275169
HKKkXSkIoh4h.IlCl4	Gadd45b	growth arrest and DNA-damage-inducible 45 beta	17873	10	04010, 04110, 04115	MAPK signaling pathway, Cell cycle, p53 signaling pathway	-0.858697	8.18555	0.000117456	0.00342316
3RyqnUj6t9dZIH8oeo	Bst2	bone marrow stromal cell antigen 2	69550	8	-	-	-0.855804	8.54273	0.0044031	0.0446023
9X2wuQPnl4iwiieniA	Vwa5a	von Willebrand factor A domain containing 5A	67776	9	-	-	-0.8556	8.32264	0.00095882	0.0152569
Ke3h9fXndIJUl_O5w4	P2rx5	purinergic receptor P2X, ligand-gated ion channel, 5	94045	11	04020, 04080	Calcium signaling pathway, Neuroactive ligand-receptor interaction	-0.85081	8.23962	9.51588e-05	0.00291825
TUivQ_6NXgOus1XXkI	Glipr2	GLI pathogenesis-related 2	384009	4	-	-	-0.848947	11.0449	6.52816e-06	0.000454274
fjCuCCFSSgkSFG4VIk	Tcea3	transcription elongation factor A (SII), 3	21401	4	-	-	-0.845484	7.357	3.79138e-06	0.000313868
HuLfUVxECrxSQ6guOE	Kcnk6	potassium inwardly-rectifying channel, subfamily K, member 6	52150	7	-	-	-0.84396	8.01294	2.4917e-06	0.000230142
QkjShXygO5A4jUHUPQ	S100a10	S100 calcium binding protein A10 (calpactin)	20194	3	-	-	-0.842541	8.45472	0.000323284	0.0068381
copAKAS1eDhu8iOUUc	Vcl	vinculin	22330	14	04510, 04520, 04670, 04810, 05100, 05146	Focal adhesion, Adherens junction, Leukocyte transendothelial migration, Regulation of actin cytoskeleton, Bacterial invasion of epithelial cells, Amoebiasis	-0.834085	8.31118	6.34114e-06	0.00044611
oYHk2KIKhRL_FwyODU	Srgn	serglycin	19073	10	-	-	-0.833677	9.02483	0.00364481	0.0393492
Hv16gog0XkeAOKQ.RE	Mtmr14	myotubularin related protein 14	97287	6	-	-	-0.830223	7.6823	4.05332e-08	1.23505e-05
6lHrqUn3.2oDUR1b04	Ppdpf	pancreatic progenitor cell differentiation and proliferation factor homolog (zebrafish)RIKEN cDNA 2700038C09 gene	66496	2	-	-	-0.829122	8.77172	2.53935e-05	0.00114755
cQXr9x8.ykh7oKXuN4	Adra2a	adrenergic receptor, alpha 2a	11551	19	4080	Neuroactive ligand-receptor interaction	-0.828644	9.41176	0.00147647	0.0207003
0V9fSEw_EuvlPX6rEU	Rassf2	Ras association (RalGDS/AF-6) domain family member 2	215653	2	-	-	-0.824457	8.65944	8.00436e-07	0.00010903
HEo4eLn0xSSyKiUDkk	Wnk1	WNK lysine deficient protein kinase 1	232341	6	-	-	-0.819981	8.79171	8.44754e-05	0.00269507
xojNdTboInSFWIJ67c	Cd200	CD200 antigen	17470	16	-	-	-0.81868	8.67909	7.27131e-05	0.00242033
0fy6E_VP_CuU98glCA	Bzw1	basic leucine zipper and W2 domains 1	66882	1	-	-	-0.817985	8.46163	0.000397901	0.00794396
Evh6urd3ELU.rznl_g	B020018G12Rik	RIKEN cDNA B020018G12 gene	545388	1	03013, 03015, 03040	RNA transport, mRNA surveillance pathway, Spliceosome	-0.813996	8.75592	0.000234248	0.00550587
3RELur9zseKvkj84SQ	Abi1	abl-interactor 1	11308	2	-	-	-0.809813	8.87485	0.000197152	0.00488461
HaAIBUiX6gOujXHQVQ	AA467197	expressed sequence AA467197	433470	2	-	-	-0.806333	13.4589	0.000351469	0.00729764
cqj3X3OvjzfH6X6.SY	Gsto1	glutathione S-transferase omega 1	14873	19	00480, 00980, 00982	Glutathione metabolism, Metabolism of xenobiotics by cytochrome P450, Drug metabolism - cytochrome P450	-0.805508	10.925	7.60864e-05	0.00248946
NQkSpfnqzrKIXC69eU	Nfkbie	nuclear factor of kappa light polypeptide gene enhancer in B-cells inhibitor, epsilon	18037	17	04660, 04662, 04722, 04920	T cell receptor signaling pathway, B cell receptor signaling pathway, Neurotrophin signaling pathway, Adipocytokine signaling pathway	-0.804874	8.14293	2.0251e-05	0.000994804
fuco8Sk5OFEbpdNf30	Stat5a	signal transducer and activator of transcription 5A	20850	11	04012, 04630, 05200, 05220, 05221	ErbB signaling pathway, Jak-STAT signaling pathway, Pathways in cancer, Chronic myeloid leukemia, Acute myeloid leukemia	-0.79989	8.76623	0.000113777	0.0033219
Z6UI3iTxxKLo.zqkaE	Tnfrsf4	tumor necrosis factor receptor superfamily, member 4	22163	4	4060	Cytokine-cytokine receptor interaction	-0.790033	7.34426	1.26402e-08	5.7802e-06
EEq2Ei7uMTkBINfou4	Irf8	interferon regulatory factor 8	15900	8	-	-	-0.789142	7.95935	0.000298118	0.00644056
foohEyuwCjnOdO9ykk	H2-T23	histocompatibility 2, T region locus 23	15040	17	04144, 04145, 04514, 04612, 04650, 04940, 05320, 05330, 05332, 05416	Endocytosis, Phagosome, Cell adhesion molecules (CAMs), Antigen processing and presentation, Natural killer cell mediated cytotoxicity, Type I diabetes mellitus, Autoimmune thyroid disease, Allograft rejection, Graft-versus-host disease, Viral myocarditis	-0.787991	9.23945	0.0038486	0.0409963
EeQddH1EeIMMP4OwX4	H2-K1	histocompatibility 2, K1, K region	14972	17	04144, 04145, 04514, 04612, 04650, 04940, 05320, 05330, 05332, 05416	Endocytosis, Phagosome, Cell adhesion molecules (CAMs), Antigen processing and presentation, Natural killer cell mediated cytotoxicity, Type I diabetes mellitus, Autoimmune thyroid disease, Allograft rejection, Graft-versus-host disease, Viral myocarditis	-0.787463	8.82858	0.00199563	0.0258575
xXtXKKj455l17UtyDA	Klk1b27	kallikrein 1-related peptidase b27	16619	7	-	-	-0.786702	10.2399	0.00092636	0.0149259
9iR7ej4t1LV9EVCnpQ	Nuak2	NUAK family, SNF1-like kinase, 2	74137	1	-	-	-0.78551	9.03356	0.000860875	0.0142019
NoC9QKu43SKg_znXVI	Irf9	interferon regulatory factor 9	16391	14	04380, 04630, 05160	Osteoclast differentiation, Jak-STAT signaling pathway, Hepatitis C	-0.784974	8.45013	0.000199148	0.004921
WDdTsUNroUepn48lCk	Adcy6	adenylate cyclase 6	11512	15	00230, 04062, 04114, 04270, 04540, 04742, 04912, 04914, 04916, 04962, 04970, 04971, 04972, 04976, 05414	Purine metabolism, Chemokine signaling pathway, Oocyte meiosis, Vascular smooth muscle contraction, Gap junction, Taste transduction, GnRH signaling pathway, Progesterone-mediated oocyte maturation, Melanogenesis, Vasopressin-regulated water reabsorption, Salivary secretion, Gastric acid secretion, Pancreatic secretion, Bile secretion, Dilated cardiomyopathy	-0.784525	7.6778	1.0239e-06	0.000129375
WUknOJSue7xH9Oj75A	Slamf7	SLAM family member 7	75345	1	-	-	-0.782763	8.1385	1.24324e-05	0.000702524
iSh39ilew_g4tR.A18	Rn18s	18S ribosomal RNA	19791	17	-	-	-0.782029	9.92846	0.00144789	0.0204622
fmGeZEnnR.uf1.kys4	Dmrta2	doublesex and mab-3 related transcription factor like family A2	242620	4	-	-	-0.780809	7.67115	0.000107625	0.00319624
lN9qlC606bx6N7muWc	Psmb8	proteasome (prosome, macropain) subunit, beta type 8 (large multifunctional peptidase 7)	16913	17	3050	Proteasome	-0.78073	11.3185	0.000341322	0.00713744
QXn8AMVh9QSSk3GiUk	Gpr120	G protein-coupled receptor 120	107221	19	-	-	-0.776859	7.28532	3.23857e-08	1.03667e-05
6RuZSd_8x8EvXnuv6o	Hr	hairless	15460	14	-	-	-0.775189	7.46953	0.00038291	0.00775755
xX700XYjvXUjN8cj3U	Nipbl	Nipped-B homolog (Drosophila)	71175	15	-	-	-0.774953	8.65971	8.60649e-06	0.00055173
NhfQgrqdao6xT539ck	Stk39	serine/threonine kinase 39, STE20/SPS1 homolog (yeast)	53416	2	-	-	-0.773588	8.05217	1.36416e-07	3.15664e-05
HpAirhC9CeBCEidCic	S100a4	S100 calcium binding protein A4	20198	3	-	-	-0.773062	7.48668	5.34569e-07	8.4962e-05
6eUMehHSX9DXjwLvbg	Rgs10	regulator of G-protein signalling 10	67865	7	-	-	-0.769818	9.56791	0.000330186	0.0069611
rdeCeOHokNUkuBQqOQ	Pdk3	pyruvate dehydrogenase kinase, isoenzyme 3	236900	X	-	-	-0.767325	8.14295	0.000368618	0.00756375
TR6Tnvoj4wdIPH0TnY	Pabpc1	poly(A) binding protein, cytoplasmic 1	18458	15	03013, 03015, 03018	RNA transport, mRNA surveillance pathway, RNA degradation	-0.766739	9.39714	0.00111368	0.0169133
uctceNEuo64ex3hyOY	Mmp25	matrix metallopeptidase 25	240047	17	-	-	-0.766226	8.03705	9.79503e-06	0.000595327
HUSl6OfoaIOoAoF_64	Hint2	histidine triad nucleotide binding protein 2	68917	4	-	-	-0.765227	8.22586	3.34454e-07	6.0033e-05
BmKH_0IE4LiK7iXYkk	Mdh2	malate dehydrogenase 2, NAD (mitochondrial)	17448	5	00020, 00620, 00630, 01100	Citrate cycle (TCA cycle), Pyruvate metabolism, Glyoxylate and dicarboxylate metabolism, Metabolic pathways	-0.763305	8.04594	0.00391807	0.0414603
rBoUA6lemOro6hYf4Q	Mgl2	macrophage galactose N-acetyl-galactosamine specific lectin 2	216864	11	-	-	-0.762348	9.43883	0.00231898	0.0287159
fkHrp34id8ZX08njvo	Csrnp1	cysteine-serine-rich nuclear protein 1	215418	9	-	-	-0.761923	9.08722	0.00214376	0.0270342
iNAhH_lQBV4uER7e90	Klk1b1	kallikrein 1-related peptidase b1	16623	7	-	-	-0.761214	8.70624	0.00213537	0.0270171
cWISvQifUgiAzj4lWI	Gltscr2	glioma tumor suppressor candidate region gene 2	68077	7	-	-	-0.759425	7.67328	2.02919e-06	0.000209142
QqTgd8WKdHtE9H_9.o	Nans	N-acetylneuraminic acid synthase (sialic acid synthase)	94181	4	00520, 01100	Amino sugar and nucleotide sugar metabolism, Metabolic pathways	-0.754747	8.10302	5.41866e-06	0.000403375
fJUTIgrhI7Tnu5KIhI	Klk1b9	kallikrein 1-related peptidase b9	13648	7	-	-	-0.754195	7.24698	1.08869e-05	0.000648658
uknh_3vt18Th7t55fo	Prkrir	protein-kinase, interferon-inducible double stranded RNA dependent inhibitor, repressor of (P58 repressor)	72981	7	-	-	-0.752535	7.96204	2.31361e-05	0.00107591
HeKkvO.dQzxdBiSpjY	Nop10	NOP10 ribonucleoprotein homolog (yeast)	66181	2	3008	Ribosome biogenesis in eukaryotes	-0.752246	8.61727	0.000924284	0.0149049
0apjIiNjAihS50gXsk	Pldn	pallidin	18457	2	-	-	-0.751402	8.12361	0.000751955	0.0129177
0Sh7t71IkovqOfns7U	Birc2	baculoviral IAP repeat-containing 2	11797	9	04120, 04210, 04510, 04621, 05145, 05200, 05222	Ubiquitin mediated proteolysis, Apoptosis, Focal adhesion, NOD-like receptor signaling pathway, Toxoplasmosis, Pathways in cancer, Small cell lung cancer	-0.747362	9.21339	1.45656e-05	0.000797
3lAjhLUESE8k1WDl5I	Tbc1d15	TBC1 domain family, member 15	66687	10	-	-	-0.739958	8.18184	7.26174e-06	0.000494571
xwCdl4r7O760SrN0Xo	Irgm2	immunity-related GTPase family M member 2	54396	11	-	-	-0.739379	9.05542	0.00289852	0.0333547
lhXFyO4J9Ug5MtPR7I	Ube2f	ubiquitin-conjugating enzyme E2F (putative)	67921	1	4120	Ubiquitin mediated proteolysis	-0.738699	9.05257	0.00015336	0.00409655
lEAG2lZm6h6ZudLdvQ	Napsa	napsin A aspartic peptidase	16541	7	4142	Lysosome	-0.738217	11.4009	4.31998e-05	0.00168251
0WIblut0kORe.zE4_4	Pacsin1	protein kinase C and casein kinase substrate in neurons 1	23969	17	-	-	-0.731654	7.23846	1.15767e-08	5.42297e-06
ue244.cO0lBxcOTqTU	Stat4	signal transducer and activator of transcription 4	20849	1	4630	Jak-STAT signaling pathway	-0.730433	7.43675	3.51632e-06	0.000297509
xnOo9p2ODgkfzoeao0	Snx8	sorting nexin 8	231834	5	-	-	-0.729215	8.11424	0.00375752	0.0403881
fiJ677uC74uku9XOlQ	Acot7	acyl-CoA thioesterase 7	70025	4	1040	Biosynthesis of unsaturated fatty acids	-0.727788	10.5716	8.19296e-07	0.000110038
ro7ojqWBxOxQtUhA.g	Cst3	cystatin C	13010	2	4970	Salivary secretion	-0.723582	13.2615	0.000100001	0.00301511
W5XxABO9AU5fw7_10I	Tbc1d8	TBC1 domain family, member 8	54610	1	-	-	-0.719627	7.45966	9.07959e-06	0.000566177
NuCne5IT9o7B58nSq4	Pop5	processing of precursor 5, ribonuclease P/MRP family (S. cerevisiae)	117109	5	03008, 03013	Ribosome biogenesis in eukaryotes, RNA transport	-0.719177	9.18337	3.64042e-05	0.00148446
3abd7f7AtRON3e00iA	Cbfa2t3	core-binding factor, runt domain, alpha subunit 2, translocated to, 3 (human)	12398	8	-	-	-0.717698	7.71891	2.94729e-06	0.000262782
lOC09cfdDFfkOkugP8	M6pr	mannose-6-phosphate receptor, cation dependent	17113	6	04142, 04145	Lysosome, Phagosome	-0.717124	10.2413	0.000856919	0.0141635
TXgSekMCDvpCSjVAbQ	Psmd14	proteasome (prosome, macropain) 26S subunit, non-ATPase, 14	59029	2	3050	Proteasome	-0.715939	7.70995	0.00013566	0.00375723
Nm2NQS5LD9yX.ieEX0	Mfsd6	major facilitator superfamily domain containing 6	98682	1	-	-	-0.715602	7.37679	7.20756e-09	3.74131e-06
uonQSg6zSH3d9IO4SU	Tarm1	T cell-interacting, activating receptor on myeloid cells 1	245126	7	-	-	-0.713903	8.42972	0.00357251	0.0387716
BcIQUm3iiU4lAkqP5I	Aif1	allograft inflammatory factor 1	11629	17	-	-	-0.713032	8.37025	0.00388822	0.0413266
uUh1yhNJLVY33BJTJU	Haao	3-hydroxyanthranilate 3,4-dioxygenase	107766	17	00380, 01100	Tryptophan metabolism, Metabolic pathways	-0.70889	7.37985	2.42555e-06	0.000229521
f3SYUrlR8HuACN.vro	Hnrnpa1	heterogeneous nuclear ribonucleoprotein A1	15382	15	3040	Spliceosome	-0.704762	7.59885	3.4693e-05	0.00144671
ZuhCW9Ld3uXy.VzUSY	Gpr114	G protein-coupled receptor 114	382045	8	-	-	-0.704377	7.52039	0.000181519	0.00459928
c93UpYMFabRTkStKnQ	Fchsd2	FCH and double SH3 domains 2	207278	7	-	-	-0.700938	8.44443	9.06815e-05	0.00282274
N6fe7xPvlevdMznuyE	Sdr39u1	short chain dehydrogenase/reductase family 39U, member 1	654795	14	-	-	-0.700013	8.01898	7.55783e-07	0.000107523
HjnzUKlkjsnV_7W.Xk	Cish	cytokine inducible SH2-containing protein	12700	9	4630	Jak-STAT signaling pathway	-0.699484	10.8359	1.86228e-05	0.000951249
fXUFSHSFff30Vxf3cs	Csrp1	cysteine and glycine-rich protein 1	13007	1	-	-	-0.697073	9.60371	0.00283535	0.0329436
ra7pQ7tT4I27jdHdKI	Sod1	superoxide dismutase 1, soluble	20655	16	04146, 05014, 05016, 05020	Peroxisome, Amyotrophic lateral sclerosis (ALS), Huntington's disease, Prion diseases	-0.695759	9.40032	0.00116164	0.0174348
Ems7VzxA7C36IKtfTo	Iqgap1	IQ motif containing GTPase activating protein 1	29875	7	04520, 04810	Adherens junction, Regulation of actin cytoskeleton	-0.693662	7.99503	0.00131117	0.0190343
TIgB_EfF5DIJHlP9e4	Gyg	glycogenin	27357	3	-	-	-0.69285	7.74076	3.97234e-07	6.59855e-05
6kSoD30gppLQXV4X4U	Ngp	neutrophilic granule protein	18054	9	-	-	-0.689755	8.036	0.000995307	0.0156431
xoUJZ4EPzXkP.6tCfw	Rnase6	ribonuclease, RNase A family, 6	78416	14	-	-	-0.687458	7.65947	1.53096e-05	0.000825946
cqJzSxd7n2rJKv1x7o	Fam40b	family with sequence similarity 40, member B	320609	6	-	-	-0.687191	7.33389	6.55293e-09	3.6519e-06
xpPtXgE6HjpVChM0ug	Mrpl24	mitochondrial ribosomal protein L24	67707	3	-	-	-0.686491	8.06845	0.000171419	0.00443106
0d7Mbe30EDsKHAxV1Y	Gpr65	G-protein coupled receptor 65	14744	12	-	-	-0.684937	7.46307	2.14273e-06	0.00021434
ubieHsTd2j6.TwKIJE	Hn1	hematological and neurological expressed sequence 1	15374	11	-	-	-0.684334	9.45194	0.00031268	0.00668001
ctGU2Ofnr7ou6NHtKE	Aftph	aftiphilin	216549	11	-	-	-0.677557	9.44341	0.000124899	0.00354398
oa6oF.Cr6hFbTaH__s	Cx3cl1	chemokine (C-X3-C motif) ligand 1	20312	8	04060, 04062	Cytokine-cytokine receptor interaction, Chemokine signaling pathway	-0.675107	7.44375	2.35157e-07	4.6086e-05
TcqIpivEu.M.6BfXgo	Bhlhe40	basic helix-loop-helix family, member e40	20893	6	4710	Circadian rhythm - mammal	-0.674881	10.62	0.00468093	0.0464609
Bb7ggWr04qI8RydN0k	Sdhaf1	succinate dehydrogenase complex assembly factor 1	68332	7	-	-	-0.673486	7.25215	1.34007e-09	1.3546e-06
3pcFRzrz0x8kq0IIXo	Prpf38a	PRP38 pre-mRNA processing factor 38 (yeast) domain containing A	230596	4	3040	Spliceosome	-0.673378	8.29032	0.00409343	0.0426347
Hp6osus07kc_egMMDM	1500012F01Rik	RIKEN cDNA 1500012F01 gene	68949	2	-	-	-0.667123	8.487	0.000939046	0.0150671
lW8eG7B8kk8i4bfS_s	Snap29	synaptosomal-associated protein 29	67474	16	4130	SNARE interactions in vesicular transport	-0.665472	7.95443	0.000451162	0.00876139
oqHXoHN_ooQuuBKcC0	Mycl1	v-myc myelocytomatosis viral oncogene homolog 1, lung carcinoma derived (avian)	16918	4	-	-	-0.65876	7.20765	6.01105e-06	0.00043239
fru_god76MOL_zS.e0	Med28	mediator of RNA polymerase II transcription, subunit 28 homolog (yeast)	66999	5	-	-	-0.655739	8.51701	0.00243545	0.0296986
TfTK.1O.e6iEqykPfU	Cd82	CD82 antigen	12521	2	4115	p53 signaling pathway	-0.65429	9.23178	0.000303166	0.00652027
6hKN4TJ_k6Xg.niyUI	LOC677008	natural killer cell receptor 2B4-like	677008	1	-	-	-0.654013	7.20109	7.6891e-07	0.000107582
rk6UB8JzkXglMv310U	2700094K13Rik	RIKEN cDNA 2700094K13 gene	72657	2	-	-	-0.653862	7.54107	0.000169442	0.00439176
KUtQF_jF3LeUHvR7.0	Slc2a6	solute carrier family 2 (facilitated glucose transporter), member 6	227659	2	-	-	-0.653113	11.9733	0.00456903	0.0457045
Bb0J0CJAp.kaJ0BN44	1810035L17Rik	RIKEN cDNA 1810035L17 gene	380773	12	-	-	-0.653052	7.65875	0.00161228	0.0220238
HhvqKKnpOj_eHA6CXg	Cybasc3	cytochrome b, ascorbate dependent 3	225912	19	-	-	-0.652865	7.65178	6.156e-08	1.64842e-05
9orXvtOxiHtFLxZne8	Kit	kit oncogene	16590	5	04060, 04144, 04640, 04916, 05200, 05221	Cytokine-cytokine receptor interaction, Endocytosis, Hematopoietic cell lineage, Melanogenesis, Pathways in cancer, Acute myeloid leukemia	-0.649921	7.6694	4.21829e-05	0.0016534
iXtAKxcid7ITjzi6Ks	Zfp263	zinc finger protein 263	74120	16	-	-	-0.645786	7.97002	0.00013147	0.00367007
Kco9u4IXOSOJ4RU_Hc	Ndufs3	NADH dehydrogenase (ubiquinone) Fe-S protein 3	68349	2	00190, 01100, 05010, 05012, 05016	Oxidative phosphorylation, Metabolic pathways, Alzheimer's disease, Parkinson's disease, Huntington's disease	-0.644988	8.66328	0.000296529	0.00643781
KegGKJAjSiTpLB1eIs	Plscr1	phospholipid scramblase 1	22038	9	-	-	-0.644944	7.55478	1.79036e-07	3.69739e-05
0u6t4YDgTWHugJw5t4	Dcaf13	DDB1 and CUL4 associated factor 13	223499	15	-	-	-0.642959	7.61998	5.79783e-06	0.000423396
Wno57BdCEuQOrjHJI8	Hist1h2bc	histone cluster 1, H2bc	68024	13	5322	Systemic lupus erythematosus	-0.642711	8.32098	0.000508945	0.0096114
cp4sYnTkzUdXp4kcX0	Bcl2a1c	B-cell leukemia/lymphoma 2 related protein A1c	12046	9	-	-	-0.642306	10.3841	0.0037961	0.0406626
uiT7eoRioCCDAngFX4	Ccdc88b	coiled-coil domain containing 88B	78317	19	-	-	-0.641868	7.75517	0.000465246	0.00890878
rPlocdiT4TDmoQHfjI	Trip12	thyroid hormone receptor interactor 12	14897	1	4120	Ubiquitin mediated proteolysis	-0.640806	9.25136	7.41896e-05	0.00244406
Z5kv6v.O1Lm9bH44n0	Gtpbp4	GTP binding protein 4	69237	13	3008	Ribosome biogenesis in eukaryotes	-0.639694	9.34397	0.000100403	0.00302248
EOUDJVysDL9It7fUBA	Tm7sf4	transmembrane 7 superfamily member 4	75766	15	-	-	-0.639419	7.59568	6.63737e-05	0.00226024
ufrs4Huv6.SDp7lUTg	Nudt16l1	nudix (nucleoside diphosphate linked moiety X)-type motif 16-like 1	66911	16	-	-	-0.638795	8.04686	0.000166767	0.00434241
xee_Vf4QCcnB7RKAaI	Atp2a3	ATPase, Ca++ transporting, ubiquitous	53313	11	04020, 04972, 05010	Calcium signaling pathway, Pancreatic secretion, Alzheimer's disease	-0.637604	8.19152	2.35747e-05	0.00109366
H96CfebnSaSXuEu_F0	H2-Oa	histocompatibility 2, O region alpha locus	15001	17	04145, 04514, 04612, 04672, 04940, 05140, 05145, 05150, 05310, 05320, 05322, 05323, 05330, 05332, 05416	Phagosome, Cell adhesion molecules (CAMs), Antigen processing and presentation, Intestinal immune network for IgA production, Type I diabetes mellitus, Leishmaniasis, Toxoplasmosis, Staphylococcus aureus infection, Asthma, Autoimmune thyroid disease, Systemic lupus erythematosus, Rheumatoid arthritis, Allograft rejection, Graft-versus-host disease, Viral myocarditis	-0.635221	8.06998	9.13433e-05	0.00283874
QKBEi8HyKHlp5q5K1I	Ifi35	interferon-induced protein 35	70110	11	-	-	-0.635004	8.82993	0.00520469	0.0496826
KpSaUKkSvRHt.sAthQ	Dennd3	DENN/MADD domain containing 3	105841	15	-	-	-0.634873	8.71154	0.00201609	0.0259698
BaU2202_3uU8jjuI7c	Ifitm1	interferon induced transmembrane protein 1	68713	7	4662	B cell receptor signaling pathway	-0.631625	13.8484	3.526e-05	0.00145092
Wo_n_.X79LD6B157S0	Anp32e	acidic (leucine-rich) nuclear phosphoprotein 32 family, member E	66471	3	-	-	-0.631199	7.65627	9.07267e-06	0.000566177
uS4uw5Euo2ixOOjgPU	Zc3h7a	zinc finger CCCH type containing 7 A	106205	16	-	-	-0.630794	7.7082	4.16263e-06	0.000336257
xCE4h0KXhCNYPkie_c	D10Wsu52e	DNA segment, Chr 10, Wayne State University 52, expressed	28088	10	-	-	-0.630245	8.10781	0.00258803	0.0309693
xaZT.3cX0uj9ff_gug	Dnajb6	DnaJ (Hsp40) homolog, subfamily B, member 6	23950	5	-	-	-0.627575	8.26625	0.00110941	0.0168837
uDUuXzlIEqIibkhb6U	Rnaset2b	ribonuclease T2B	68195	17	-	-	-0.627274	13.0905	0.00136139	0.0195769
9FAKcfYXfRd59U3SDc	Tmem176a	transmembrane protein 176A	66058	6	-	-	-0.624602	8.01543	7.74195e-05	0.00252448
Hr1gFQtQt865Af9_gQ	Ndufs4	NADH dehydrogenase (ubiquinone) Fe-S protein 4	17993	13	00190, 01100, 05010, 05012, 05016	Oxidative phosphorylation, Metabolic pathways, Alzheimer's disease, Parkinson's disease, Huntington's disease	-0.624195	8.40886	0.00157019	0.0216801
9IhySAuCKfc7Le7mt4	Psmd10	proteasome (prosome, macropain) 26S subunit, non-ATPase, 10	53380	X	-	-	-0.624041	8.00523	0.00318168	0.0358821
NdF7E7ELXXtPo.pG4E	Fgf13	fibroblast growth factor 13	14168	X	04010, 04810, 05200, 05218	MAPK signaling pathway, Regulation of actin cytoskeleton, Pathways in cancer, Melanoma	-0.623172	7.47867	2.30516e-06	0.000223601
3js91OzpR_Cg5wNQoU	Gosr2	golgi SNAP receptor complex member 2	56494	11	4130	SNARE interactions in vesicular transport	-0.61858	7.60796	2.57137e-05	0.00115387
TpvRoEoDg5dpzg5Sd4	Prkar2b	protein kinase, cAMP dependent regulatory, type II beta	19088	12	04210, 04910	Apoptosis, Insulin signaling pathway	-0.617902	7.69067	0.000520907	0.00977006
Bq757V9AFA_HtB6Euo	Glt25d1	glycosyltransferase 25 domain containing 1	234407	8	00310, 00514	Lysine degradation, Other types of O-glycan biosynthesis	-0.617691	9.19437	0.000870237	0.0142731
0gBLq_v_4Kt_ryBRDo	Ppp1r10	protein phosphatase 1, regulatory subunit 10	52040	17	-	-	-0.617095	8.03058	0.000193406	0.00481737
6dQSUC34tekddehtEE	Rhof	ras homolog gene family, member f	23912	5	-	-	-0.615777	7.88692	0.000873112	0.0142958
feDNUu0Bc3yNRLrgno	Nup62	nucleoporin 62	18226	7	3013	RNA transport	-0.614624	8.93207	0.00121606	0.0180771
i9Oolx.sbpipda6znI	Tspo	translocator protein	12257	15	4080	Neuroactive ligand-receptor interaction	-0.61427	10.6094	0.00268329	0.0317923
u13lbwy_Hevg._tNE0	6330578E17Rik	RIKEN cDNA 6330578E17 gene	76178	1	-	-	-0.612817	9.95167	0.000211072	0.00512496
K6TQf5wr3vu4omrumk	Gimap1	GTPase, IMAP family member 1	16205	6	-	-	-0.612665	7.32576	4.40041e-05	0.00170049
6hH3fe9bi0VwfDAF9Y	Triobp	TRIO and F-actin binding protein	110253	15	-	-	-0.612342	11.0116	0.00175387	0.0234364
EX35PteS4bCLhPuzGk	Nfat5	nuclear factor of activated T-cells 5	54446	8	04310, 04360, 04370, 04650, 04660, 04662	Wnt signaling pathway, Axon guidance, VEGF signaling pathway, Natural killer cell mediated cytotoxicity, T cell receptor signaling pathway, B cell receptor signaling pathway	-0.609637	7.78158	1.38198e-06	0.000161843
lNROj6756F9IvGEuO4	Gm14680	predicted gene 14680	671878	X	-	-	-0.606938	8.01495	0.000724513	0.0126042
WfteXO_Ti0IqpEpwTo	Cldn1	claudin 1	12737	16	04514, 04530, 04670, 05160	Cell adhesion molecules (CAMs), Tight junction, Leukocyte transendothelial migration, Hepatitis C	-0.606823	7.13239	2.76153e-08	9.27402e-06
u26c8ECNSCdQ.1K6SM	Etfa	electron transferring flavoprotein, alpha polypeptide	110842	9	-	-	-0.606092	8.48999	0.000920551	0.0148948
oFLv5N_VEp6l0Qt45o	Rptor	regulatory associated protein of MTOR, complex 1	74370	11	04150, 04910	mTOR signaling pathway, Insulin signaling pathway	-0.604668	7.52119	1.12956e-08	5.42297e-06
uzr9Rcg50nqgo4JTSc	Tbl1x	transducin (beta)-like 1 X-linked	21372	X	4310	Wnt signaling pathway	-0.60446	7.63724	1.10877e-05	0.000655231
lUu.su8vwJD3u646JQ	Ccng2	cyclin G2	12452	5	4115	p53 signaling pathway	-0.601121	7.68219	0.000989237	0.0155732
uRSURZ7M5OPeBLyWXs	Mmd	monocyte to macrophage differentiation-associated	67468	11	-	-	-0.600072	8.78288	8.0119e-06	0.000526974
Wwqs74YV2gR4Q5ujog	Nudt9	nudix (nucleoside diphosphate linked moiety X)-type motif 9	74167	5	230	Purine metabolism	-0.599498	8.53451	0.000801081	0.0135436
Wt_7h6vcfvU5fiXre0	Adrbk2	adrenergic receptor kinase, beta 2	320129	5	4740	Olfactory transduction	-0.599175	7.34891	5.22597e-06	0.000393607
ERguLs0XriYuHgF53o	Sc4mol	sterol-C4-methyl oxidase-like	66234	8	00100, 01100	Steroid biosynthesis, Metabolic pathways	-0.597916	8.20012	0.00228854	0.0284123
9JeR9DH.05IvuROoio	Ywhaq	tyrosine 3-monooxygenase/tryptophan 5-monooxygenase activation protein, theta polypeptide	22630	12	04110, 04114, 04722	Cell cycle, Oocyte meiosis, Neurotrophin signaling pathway	-0.597217	7.32282	8.70471e-05	0.00274311
u0KPOyKVCSoSFd90Ck	Gngt2	guanine nucleotide binding protein (G protein), gamma transducing activity polypeptide 2	14710	11	4062	Chemokine signaling pathway	-0.596286	9.00199	0.00513249	0.0492627
oqioV7lZEUhEyhAPzc	Slco3a1	solute carrier organic anion transporter family, member 3a1	108116	7	-	-	-0.59542	8.67972	0.00403443	0.0423648
i_U1feNl8qL95NmqAI	Htra2	HtrA serine peptidase 2	64704	6	5012	Parkinson's disease	-0.594868	9.07034	0.00423723	0.043542
6lnjU90jinoVrXfwIU	Ext1	exostoses (multiple) 1	14042	15	00534, 01100	Glycosaminoglycan biosynthesis - heparan sulfate, Metabolic pathways	-0.594694	8.87083	3.5332e-05	0.00145092
Kh4W2U.EqEmDJ5Op9c	Thoc7	THO complex 7 homolog (Drosophila)	66231	14	-	-	-0.594687	9.1912	0.000430476	0.0084537
HdXuqBHQgpQl0koC5I	Mrpl13	mitochondrial ribosomal protein L13	68537	15	3010	Ribosome	-0.594556	9.46067	0.00171822	0.0230612
Tr14lQDT455PmJOyGs	Cox5a	cytochrome c oxidase, subunit Va	12858	9	00190, 01100, 04260, 05010, 05012, 05016	Oxidative phosphorylation, Metabolic pathways, Cardiac muscle contraction, Alzheimer's disease, Parkinson's disease, Huntington's disease	-0.592225	11.558	9.44143e-05	0.00291063
NohIQSFInkogJdLPgg	AI314180	expressed sequence AI314180	230249	4	-	-	-0.591605	7.57822	2.58797e-05	0.00115862
rloK_jgoCIXUl0m910	E130012A19Rik	RIKEN cDNA E130012A19 gene	103551	11	-	-	-0.586265	7.63024	0.000111168	0.00326864
3gkgXFGBNQNafkjpqI	Nsfl1c	NSFL1 (p97) cofactor (p47)	386649	2	4141	Protein processing in endoplasmic reticulum	-0.585389	8.04843	0.0040109	0.0422101
ZqUTKiW_.6yND7gXuo	Uap1	UDP-N-acetylglucosamine pyrophosphorylase 1	107652	1	00520, 01100	Amino sugar and nucleotide sugar metabolism, Metabolic pathways	-0.585234	7.79447	5.67301e-06	0.000415862
r7azVIFkisQVI7VSUI	Vsig8	V-set and immunoglobulin domain containing 8	240916	1	-	-	2.6676	8.45223	6.68448e-14	6.4191e-10
TOjpxbrtCenh6u78nQ	Lyz1	lysozyme 1	17110	10	4970	Salivary secretion	2.11717	7.89035	1.64762e-10	3.95552e-07
rod6umOmNf1ufJT51w	Fcgr4	Fc receptor, IgG, low affinity IV	246256	1	04145, 04380, 04650, 05140, 05150, 05322	Phagosome, Osteoclast differentiation, Natural killer cell mediated cytotoxicity, Leishmaniasis, Staphylococcus aureus infection, Systemic lupus erythematosus	1.91109	10.3338	2.58313e-07	4.96115e-05
im3wR5xHrrK3TtBXkg	Mrc1	mannose receptor, C type 1	17533	2	4145	Phagosome	1.7727	8.95093	2.68542e-10	5.15762e-07
BIXu0FMSQKSFUwYbVE	Sort1	sortilin 1	20661	3	04142, 04722	Lysosome, Neurotrophin signaling pathway	1.61993	10.0428	6.17565e-09	3.6519e-06
rCXEAklZ3NblSZRHhM	Igf1	insulin-like growth factor 1	16000	10	04114, 04115, 04150, 04510, 04730, 04914, 04960, 05200, 05214, 05215, 05218, 05410, 05414	Oocyte meiosis, p53 signaling pathway, mTOR signaling pathway, Focal adhesion, Long-term depression, Progesterone-mediated oocyte maturation, Aldosterone-regulated sodium reabsorption, Pathways in cancer, Glioma, Prostate cancer, Melanoma, Hypertrophic cardiomyopathy (HCM), Dilated cardiomyopathy	1.60842	10.0018	1.72221e-07	3.63481e-05
xnuSc_tE_q7EUq3VLE	F7	coagulation factor VII	14068	8	4610	Complement and coagulation cascades	1.58637	9.29081	6.65502e-09	3.6519e-06
W1UQh57RSUSNPAF9CU	Actg2	actin, gamma 2, smooth muscle, enteric	11468	6	4270	Vascular smooth muscle contraction	1.38866	7.50295	3.17679e-12	1.52534e-08
u_6NJl1L1.UDT15UCc	Acta2	actin, alpha 2, smooth muscle, aorta	11475	19	4270	Vascular smooth muscle contraction	1.36772	8.0306	1.64037e-06	0.000183168
HioB1BVEfjne13URKU	Cd151	CD151 antigen	12476	7	-	-	1.34792	8.97599	3.11306e-08	1.01338e-05
BhEzrRHTrfA6XElG.s	Acpp	acid phosphatase, prostate	56318	9	740	Riboflavin metabolism	1.34035	10.6344	3.80204e-07	6.51982e-05
Bg64Y1.jhc2fVFgvRU	Lmna	lamin A	16905	3	05410, 05412, 05414	Hypertrophic cardiomyopathy (HCM), Arrhythmogenic right ventricular cardiomyopathy (ARVC), Dilated cardiomyopathy	1.31903	8.04791	1.78652e-09	1.6339e-06
cgshyCUGrl6qQeGt6M	Tmem119	transmembrane protein 119	231633	5	-	-	1.30096	7.9511	1.77916e-07	3.69739e-05
oumjH5wu7p3FSCk1Tk	Efcab4a	EF-hand calcium binding domain 4A	213573	7	-	-	1.28758	7.33186	5.13712e-15	9.86636e-11
HrteSIrXgeKUq.70_0	Rab11fip5	RAB11 family interacting protein 5 (class I)	52055	6	4144	Endocytosis	1.27875	8.2989	1.00367e-09	1.23027e-06
3BKvfBFBTn3XI5ehUQ	Sirpb1a	signal-regulatory protein beta 1A	320832	3	-	-	1.27085	9.72499	2.70445e-07	5.14273e-05
xehIU_lV0lFeEJDADo	Stab1	stabilin 1	192187	14	-	-	1.24979	7.88153	2.05528e-10	4.38596e-07
xqcVRIV5bf7.Kv6.i8	Fam63a	family with sequence similarity 63, member A	75007	3	-	-	1.24838	10.1182	0.000136668	0.00377132
3GLVvqtSXN_BiRF97k	Hp	haptoglobin	15439	8	-	-	1.24645	12.7561	0.000345984	0.00720713
34g5UnRI5XEVFUYs7k	Ifi30	interferon gamma inducible protein 30	65972	8	4612	Antigen processing and presentation	1.2427	9.29963	0.000374264	0.0076388
uIBotWDFbuVFJ4Qffw	AI467606	expressed sequence AI467606	101602	7	-	-	1.23223	9.07735	0.000252752	0.00577899
Q6jV33ru3ghBBLtdEw	Slc11a1	solute carrier family 11 (proton-coupled divalent metal ion transporters), member 1	18173	1	4142	Lysosome	1.22331	11.2163	2.28145e-05	0.00106922
KdUejV3xeQbt73b3sk	Ypel3	yippee-like 3 (Drosophila)	66090	7	-	-	1.19675	9.99667	0.000730892	0.0126807
EXpeLd1wFffJQrpIe4	B3gnt8	UDP-GlcNAc:betaGal beta-1,3-N-acetylglucosaminyltransferase 8	232984	7	-	-	1.17786	8.16878	5.84558e-07	8.84017e-05
iKHGDFTbLqUm36V5_g	Cck	cholecystokinin	12424	9	-	-	1.16029	7.5944	2.85474e-07	5.37531e-05
Krb90nB5FPxQ15VC64	Dab2	disabled homolog 2 (Drosophila)	13132	15	4144	Endocytosis	1.15756	9.83771	2.47892e-08	8.65639e-06
6nndSnnSABVXPBECJQ	Arpc5	actin related protein 2/3 complex, subunit 5	67771	1	04666, 04810, 05100	Fc gamma R-mediated phagocytosis, Regulation of actin cytoskeleton, Bacterial invasion of epithelial cells	1.1477	10.7071	0.000120618	0.00347316
0d0Ll1r1Wev3gqcnhU	Mvd	mevalonate (diphospho) decarboxylase	192156	8	00900, 01100	Terpenoid backbone biosynthesis, Metabolic pathways	1.14605	8.38972	9.52573e-07	0.000122786
oh.iXl6J_36XS7RJd4	Tspan17	tetraspanin 17	74257	13	-	-	1.13733	8.3074	4.68154e-08	1.3031e-05
foNdUg9Vef1B1Bwf90	Arl11	ADP-ribosylation factor-like 11	219144	14	-	-	1.13308	8.78472	0.000145014	0.00394497
o6fySSV69fVLTHzoI4	Ephx1	epoxide hydrolase 1, microsomal	13849	1	00980, 04976	Metabolism of xenobiotics by cytochrome P450, Bile secretion	1.13196	8.52854	3.48759e-05	0.00144671
Hkk32dxd4XeiP6eXX0	Adam15	a disintegrin and metallopeptidase domain 15 (metargidin)	11490	3	-	-	1.11936	8.68259	3.02709e-07	5.59021e-05
QeDWRUkpOUUxFPtx9U	Gstp1	glutathione S-transferase, pi 1	14870	19	00480, 00980, 00982, 05215	Glutathione metabolism, Metabolism of xenobiotics by cytochrome P450, Drug metabolism - cytochrome P450, Prostate cancer	1.11844	8.97586	8.95471e-06	0.000564588
WVnVHN6n_HU6M8ACyA	BC096441	cDNA sequence BC096441	619441	11	-	-	1.11286	9.11632	6.5469e-07	9.59846e-05
u6U961_m.Ei0VJ1KVc	Sidt2	SID1 transmembrane family, member 2	214597	9	-	-	1.09953	9.177	2.22394e-05	0.00105205
xJ6yK56fULeOlote3c	Fblim1	filamin binding LIM protein 1	74202	4	-	-	1.09192	8.26798	2.01696e-05	0.000994804
TsSOPoi7ua36n6V96g	Il11ra1	interleukin 11 receptor, alpha chain 1	16157	4	04060, 04630, 04640	Cytokine-cytokine receptor interaction, Jak-STAT signaling pathway, Hematopoietic cell lineage	1.08559	10.336	1.66662e-05	0.000869811
KoON3t.V66WInoeuSA	Lpcat3	lysophosphatidylcholine acyltransferase 3	14792	6	564	Glycerophospholipid metabolism	1.08019	8.94625	1.41747e-08	6.18724e-06
TvqCBYtd7_R5O0k3tc	Ear11	eosinophil-associated, ribonuclease A family, member 11	93726	14	-	-	1.05051	11.26	4.31136e-05	0.00168251
E8qEXeeRfoCUF8LlLo	Tnfrsf21	tumor necrosis factor receptor superfamily, member 21	94185	17	4060	Cytokine-cytokine receptor interaction	1.04856	8.94163	5.9061e-05	0.00208398
6pkg9N32InUJ1fqUCc	Cd68	CD68 antigen	12514	11	4142	Lysosome	1.04169	10.4891	1.35648e-05	0.000750793
iRpeVzmhUi6LohEk_c	Eif2b2	eukaryotic translation initiation factor 2B, subunit 2 beta	217715	12	3013	RNA transport	1.03583	8.82954	0.00216372	0.0271917
r5Azme6rUh1FdePbVI	Ethe1	ethylmalonic encephalopathy 1	66071	7	-	-	1.03064	7.95162	0.000134954	0.00374556
NkiZefdXpfZlUL59c0	Cdk2ap2	CDK2-associated protein 2	52004	19	-	-	1.01746	9.26725	1.62505e-05	0.000855164
37zR09f60njWW5e6FU	Aprt	adenine phosphoribosyl transferase	11821	8	00230, 01100	Purine metabolism, Metabolic pathways	1.00748	10.8482	1.35131e-07	3.15664e-05
WgnoUR5fVM2.eOeh9U	Pla2g15	phospholipase A2, group XV	192654	8	00564, 04142	Glycerophospholipid metabolism, Lysosome	1.00612	9.65886	0.000209594	0.00509553
uOnpxzotJelh6u78nQ	Lyz2	lysozyme 2	17105	10	4970	Salivary secretion	1.00409	14.3919	0.000456554	0.00878614
HSplOFkfJ9riuh9F.g	Tnfaip8l2	tumor necrosis factor, alpha-induced protein 8-like 2	69769	3	-	-	0.999308	8.10648	2.93597e-05	0.00127864
Tnj9BeP_Uyd1HvvOXo	Akap7	A kinase (PRKA) anchor protein 7	432442	10	-	-	0.998877	8.78563	6.85325e-07	9.97147e-05
rVzoZbBit6fuCk4tH4	Hebp1	heme binding protein 1	15199	6	-	-	0.998544	7.35871	7.09239e-06	0.000486487
TuHSS0xbREh7ZXda78	Rab31	RAB31, member RAS oncogene family	106572	17	4144	Endocytosis	0.99811	9.05513	5.19518e-06	0.000393607
BVl17Qkfy8le07_jFI	Agfg2	ArfGAP with FG repeats 2	231801	5	-	-	0.985396	8.42064	0.000155343	0.0041323
ZJHduj2xro.uSZl10g	Pcyox1	prenylcysteine oxidase 1	66881	6	-	-	0.982768	8.33729	5.77014e-07	8.84017e-05
c70KyvHgeWp47yIR6U	Emp1	epithelial membrane protein 1	13730	6	-	-	0.97927	8.24906	1.35555e-06	0.000159722
fX153V6eR9OEFMdHWE	Pld3	phospholipase D family, member 3	18807	7	-	-	0.976287	9.98797	0.000119603	0.00345817
KSsS56Iye6uVxFOFSI	Tbxas1	thromboxane A synthase 1, platelet	21391	6	00590, 01100	Arachidonic acid metabolism, Metabolic pathways	0.973064	8.84474	0.00272753	0.0320402
ucezgV0eVFeihQuSwY	Il6ra	interleukin 6 receptor, alpha	16194	3	04060, 04630, 04640	Cytokine-cytokine receptor interaction, Jak-STAT signaling pathway, Hematopoietic cell lineage	0.966424	7.50282	4.22129e-09	3.21251e-06
6URT58fh1X10lASqfo	Mgst1	microsomal glutathione S-transferase 1	56615	6	00480, 00980, 00982	Glutathione metabolism, Metabolism of xenobiotics by cytochrome P450, Drug metabolism - cytochrome P450	0.96306	9.35028	0.000173065	0.00445562
BEa9fuN1P6uFYq.v4o	Ppic	peptidylprolyl isomerase C	19038	18	-	-	0.962458	9.50652	5.28502e-05	0.0019408
6eqOZ5UgjizkozrxTI	Ccdc80	coiled-coil domain containing 80	67896	16	-	-	0.960197	7.93909	5.50521e-09	3.52443e-06
En1YSHSFCuaVbPzoOk	Kcnab2	potassium voltage-gated channel, shaker-related subfamily, beta member 2	16498	4	-	-	0.959311	9.63611	0.000196266	0.00487013
0JVL18iMqgSXV1FO4k	Mgll	monoglyceride lipase	23945	6	00561, 01100	Glycerolipid metabolism, Metabolic pathways	0.95872	8.61944	0.000118993	0.00345712
0knrzpWoISjkhBnTq8	Npc1	Niemann Pick type C1	18145	18	4142	Lysosome	0.958688	10.0539	1.11507e-06	0.000136827
3hEHTB3peFR97F6KIE	Ltb4r1	leukotriene B4 receptor 1	16995	14	4080	Neuroactive ligand-receptor interaction	0.936721	9.23922	0.000172557	0.00444849
HsYIQTRfeEnc1TVLX4	Slc39a4	solute carrier family 39 (zinc transporter), member 4	72027	15	-	-	0.935657	7.89855	4.11556e-08	1.23505e-05
lWdneetsnfqtGLs07g	Tmem38b	transmembrane protein 38B	52076	4	-	-	0.934516	8.81079	8.67681e-05	0.00274178
9LSUT1R050hQQ068B0	Cd300ld	CD300 molecule-like family member d	217305	11	-	-	0.932309	7.64745	8.00671e-06	0.000526974
TdwRV_IUPeUez8gn_I	Rnase4	ribonuclease, RNase A family 4	58809	14	-	-	0.921439	7.87543	3.41182e-06	0.000292533
ldSHuOapT_t9TuOdRs	Plau	plasminogen activator, urokinase	18792	14	4610	Complement and coagulation cascades	0.911287	7.56545	2.78801e-05	0.00123095
Zt5J4p_3d9vSF3xe_U	Gab1	growth factor receptor bound protein 2-associated protein 1	14388	8	04012, 04722, 05100, 05211	ErbB signaling pathway, Neurotrophin signaling pathway, Bacterial invasion of epithelial cells, Renal cell carcinoma	0.908661	8.1254	2.04721e-06	0.000209142
KhepR9Oca5dFFDizho	Blvrb	biliverdin reductase B (flavin reductase (NADPH))	233016	7	860	Porphyrin and chlorophyll metabolism	0.90817	11.9381	0.000661477	0.0117742
rsHKB14leuLrfIEteU	Hsd11b1	hydroxysteroid 11-beta dehydrogenase 1	15483	1	00140, 01100, 04960	Steroid hormone biosynthesis, Metabolic pathways, Aldosterone-regulated sodium reabsorption	0.906121	8.06575	2.11901e-08	7.85065e-06
9nn9Hul0lenaCdHCXw	Txnip	thioredoxin interacting protein	56338	3	-	-	0.903569	11.6217	3.29986e-07	5.97897e-05
WG6vCnt7X_Sy0Xnuco	2510009E07Rik	RIKEN cDNA 2510009E07 gene	72190	16	-	-	0.901051	8.81335	0.000420868	0.00830749
fotK7qsRH0jVJL1BHo	Tbc1d2	TBC1 domain family, member 2	381605	4	-	-	0.898682	8.14758	1.15302e-09	1.23027e-06
ELhFQL57V8dSsF8XlQ	P2ry13	purinergic receptor P2Y, G-protein coupled 13	74191	3	4080	Neuroactive ligand-receptor interaction	0.897883	8.7256	0.00121361	0.0180547
otL_hEkpV_x4H3.wfo	Rasa3	RAS p21 protein activator 3	19414	8	-	-	0.884989	8.17822	0.000137612	0.00379194
uuOIe03oe7EBBU0I1E	Car4	carbonic anhydrase 4	12351	11	910	Nitrogen metabolism	0.878788	11.2565	0.00159358	0.0218461
NrQF6nyDi3_awcrUSs	Idh1	isocitrate dehydrogenase 1 (NADP+), soluble	15926	1	00020, 00480, 01100, 04146	Citrate cycle (TCA cycle), Glutathione metabolism, Metabolic pathways, Peroxisome	0.867617	9.8413	2.30827e-05	0.00107591
TVOjV5.7pefS.V98Ow	Fcgrt	Fc receptor, IgG, alpha chain transporter	14132	7	-	-	0.866398	8.65711	0.00139245	0.0198983
ikmTLg5d_u.0b23uKE	Nceh1	arylacetamide deacetylase-like 1	320024	3	4976	Bile secretion	0.864525	8.66553	2.42832e-05	0.00111442
KSKX0eHj7ROs7vS_iU	Adssl1	adenylosuccinate synthetase like 1	11565	12	00230, 00250, 01100	Purine metabolism, Alanine, aspartate and glutamate metabolism, Metabolic pathways	0.86423	9.94527	0.000152293	0.00407372
Z6UT_Sblfe2IN71htI	S100a1	S100 calcium binding protein A1	20193	3	-	-	0.859425	9.97302	8.08995e-05	0.00260697
roRBKk.94i_6He56yE	Ctsk	cathepsin K	13038	3	04142, 04380, 04620, 05323	Lysosome, Osteoclast differentiation, Toll-like receptor signaling pathway, Rheumatoid arthritis	0.856389	7.42993	4.76148e-08	1.30641e-05
icd3Ln38wfs3tfFvSo	Tspan14	tetraspanin 14	52588	14	-	-	0.855192	8.58671	3.90628e-05	0.00156954
NQurbRXcQSQPcF14Xk	Dhrs1	dehydrogenase/reductase (SDR family) member 1	52585	14	-	-	0.854484	8.86331	1.61749e-05	0.000855164
uRkRqYggvSeVTe4gmc	Klf13	Kruppel-like factor 13	50794	7	-	-	0.84839	8.43911	5.84041e-05	0.0020734
BJUa5TUV6SCL0XEFX0	Hagh	hydroxyacyl glutathione hydrolase	14651	17	620	Pyruvate metabolism	0.846487	7.71206	4.30178e-05	0.00168251
6Sd1_MVEB83uX0l0uk	Tpcn2	two pore segment channel 2	233979	7	4972	Pancreatic secretion	0.846117	8.45742	0.000154333	0.00411113
WrksY7onjZ.j2JQcek	Fkbp11	FK506 binding protein 11	66120	15	-	-	0.842925	8.01826	1.4822e-05	0.000808725
l2XSxHtXkV6RJqRt38	Itfg3	integrin alpha FG-GAP repeat containing 3	106581	17	-	-	0.828722	7.82282	5.3527e-07	8.4962e-05
0Ilu99Cer.B8UhVqR8	Wwc2	WW, C2 and coiled-coil domain containing 2	52357	8	-	-	0.827195	7.74506	1.48793e-07	3.28473e-05
Er0qvRKaHlxP15.VyA	Pfkfb4	6-phosphofructo-2-kinase/fructose-2,6-biphosphatase 4	270198	9	51	Fructose and mannose metabolism	0.824158	8.9402	5.58654e-06	0.000412673
9tVJfe9LqcOixAal.s	Lpxn	leupaxin	107321	19	-	-	0.821026	9.07945	2.43703e-05	0.00111442
o.eyVSXdw3X3RVdFfU	Tmem154	transmembrane protein 154	320782	3	-	-	0.820674	8.13847	0.000523925	0.00981707
3re3laCuUi38FA0e9I	Eps8	epidermal growth factor receptor pathway substrate 8	13860	6	-	-	0.82055	7.59324	5.53199e-05	0.00200846
ZV7V9FRF0ORffR_i30	Pdlim1	PDZ and LIM domain 1 (elfin)	54132	19	-	-	0.819245	8.16041	1.14921e-05	0.000674979
QxJOn1t1idn5Nx1ldM	Rplp1	ribosomal protein, large, P1	56040	9	3010	Ribosome	0.81918	14.6429	0.00207837	0.0264352
xRFW768rjnta4dXgcw	Xpr1	xenotropic and polytropic retrovirus receptor 1	19775	1	-	-	0.817792	8.06564	9.83323e-05	0.00298824
ZUYugsCZXmrh_kZAbg	Add3	adducin 3 (gamma)	27360	19	-	-	0.817215	7.9144	2.43178e-05	0.00111442
o.fbeGg6YqWbudx9rg	Nt5dc2	5'-nucleotidase domain containing 2	70021	14	-	-	0.816676	7.40975	3.1842e-05	0.00135902
0IeJ7Oq03sbESS77tU	Ap2a2	adaptor protein complex AP-2, alpha 2 subunit	11772	7	04144, 05016	Endocytosis, Huntington's disease	0.815676	7.95846	3.44794e-06	0.000294316
Hac2l6O8qc2nfdJ3_w	Cd177	CD177 antigen	68891	7	-	-	0.813055	7.63191	1.90695e-07	3.89627e-05
3Xq797cPkX7e_e8qAo	Cdk20	cyclin-dependent kinase 20	105278	13	-	-	0.811108	7.54369	3.39364e-09	2.71576e-06
TpdPh2dNxR1nalNSCA	Ergic3	ERGIC and golgi 3	66366	2	-	-	0.809733	9.99654	8.03739e-05	0.00259875
B6_iu566Joe0CC55eU	Pfdn2	prefoldin 2	18637	1	-	-	0.799361	9.83777	0.00240053	0.0293792
0brtdXXEkPX5EzAQAU	Retsat	retinol saturase (all trans retinol 13,14 reductase)	67442	6	830	Retinol metabolism	0.798924	8.13512	0.00314366	0.0355693
3DA1K39RlLS7t1RTHk	Klhl6	kelch-like 6 (Drosophila)	239743	16	-	-	0.797645	8.90724	5.18009e-05	0.00192854
3iYpeIU0tHCJLpwXTY	Mcfd2	multiple coagulation factor deficiency 2	193813	17	-	-	0.797577	9.01187	0.000843528	0.0140267
6RT6gfrW6iQHne4hNk	Myo7a	myosin VIIA	17921	7	-	-	0.796491	7.45423	1.55066e-06	0.000174682
TV.19dXWExXiDAvlMI	Fibp	fibroblast growth factor (acidic) intracellular binding protein	58249	19	-	-	0.794615	10.3697	0.00272122	0.0320402
c_iEK1xdd7qeQqEp_0	Ubxn6	UBX domain protein 6	66530	17	4141	Protein processing in endoplasmic reticulum	0.791257	8.54076	0.000850265	0.0141021
uCJ9T9lJlF4o.XollE	Polr1d	polymerase (RNA) I polypeptide D	20018	5	00230, 00240, 01100, 03020, 04623	Purine metabolism, Pyrimidine metabolism, Metabolic pathways, RNA polymerase, Cytosolic DNA-sensing pathway	0.790514	10.098	3.11605e-05	0.00133587
TVV_Pnd6jjQsgtDATk	Sepx1	selenoprotein X 1	27361	17	-	-	0.789804	9.92155	0.000760901	0.0129901
TnIisiqt7m869K0h7s	Mmp9	matrix metallopeptidase 9	17395	2	04670, 05200, 05219	Leukocyte transendothelial migration, Pathways in cancer, Bladder cancer	0.789449	9.4958	0.00342885	0.0377174
fEqf6NV2hVfoRIogoI	Serp1	stress-associated endoplasmic reticulum protein 1	28146	3	-	-	0.786185	10.6791	0.000328849	0.00694508
rd79buePedenUZyQ94	Rab3d	RAB3D, member RAS oncogene family	19340	9	4972	Pancreatic secretion	0.785074	9.83927	0.00116312	0.0174348
BtJevE9XtYBUQxxKJU	Pja1	praja1, RING-H2 motif containing	18744	X	-	-	0.78309	8.42471	5.60227e-05	0.00201493
ilS0eV.c_uiBDZAN7s	Nxt2	nuclear transport factor 2-like export factor 2	237082	X	03008, 03013, 03015	Ribosome biogenesis in eukaryotes, RNA transport, mRNA surveillance pathway	0.782617	8.43194	0.000776015	0.0131778
39ch3rR3tHBapjgS14	Zfyve21	zinc finger, FYVE domain containing 21	68520	12	-	-	0.782386	8.80899	0.000426878	0.00840023
lSi7n0TZ0J1VEQ4OK4	Dclk3	doublecortin-like kinase 3	245038	9	-	-	0.78124	7.1813	6.45636e-07	9.53853e-05
Zi4JxwFU76eee6A57k	Pdcd4	programmed cell death 4	18569	19	-	-	0.780682	9.05216	0.000193889	0.00481737
r0YqtJyUERJdcKl5SE	2310016C08Rik	RIKEN cDNA 2310016C08 gene	69573	6	-	-	0.780488	10.2135	0.00234591	0.0289801
3SGGe41HI7lqvT7ntM	Ostm1	osteopetrosis associated transmembrane protein 1	14628	10	-	-	0.779813	9.88504	0.000226437	0.00538236
6PnSruSolCkoIZIevI	Ece1	endothelin converting enzyme 1	230857	4	-	-	0.778212	8.92434	7.07011e-09	3.74131e-06
xfME1Eq95RNU7LkCoQ	Amigo2	adhesion molecule with Ig like domain 2	105827	15	-	-	0.774867	7.85718	2.42886e-08	8.63865e-06
ooJAhPVgltfFe7n0pc	Tceal8	transcription elongation factor A (SII)-like 8	66684	X	-	-	0.771158	7.94012	1.20222e-05	0.000690453
utcUeUKN79V5UsMCUk	Acy1	aminoacylase 1	109652	9	00330, 01100	Arginine and proline metabolism, Metabolic pathways	0.762996	7.75897	0.000270283	0.00606432
ileqFovj_x5sQNcnsg	Slc35e3	solute carrier family 35, member E3	215436	10	-	-	0.7622	7.79971	1.40521e-05	0.000775529
6lud.efPdPWO_k.e9Y	Cd84	CD84 antigen	12523	1	-	-	0.756267	9.95162	0.000445728	0.00867341
oNLOV6eum3f1X33p6U	Rabac1	Rab acceptor 1 (prenylated)	14470	7	-	-	0.753787	9.78817	1.01304e-05	0.000609917
0kSZ1WR70fiXEChkiA	Tmem111	transmembrane protein 111	66087	6	-	-	0.752871	8.61588	0.00114427	0.0172638
BtGve7AZXU7pXdO_Ts	Scamp1	secretory carrier membrane protein 1	107767	13	-	-	0.746374	11.0303	0.00271849	0.0320402
T.hUEUFMFUlfdqR3s0	Creg1	cellular repressor of E1A-stimulated genes 1	433375	1	-	-	0.744494	8.45275	1.87484e-05	0.000955122
EVpVMX3XvI0DsX3PAU	Stard5	StAR-related lipid transfer (START) domain containing 5	170460	7	-	-	0.743921	8.59988	0.000128802	0.00362193
ZeqyEgWevoE1c6k57E	Trf	transferrin	22041	9	-	-	0.738708	12.3208	8.46685e-05	0.00269675
HOE55T16_edo5DoBzk	Tpd52	tumor protein D52	21985	3	-	-	0.737516	12.2249	0.00504068	0.0487153
r_lp_rSiXHzpDHp5VM	Cd300lf	CD300 antigen like family member F	246746	11	-	-	0.737067	8.20869	0.00254476	0.0305467
c7v4Wb17ddJRMVxN7k	Hbp1	high mobility group box transcription factor 1	73389	12	-	-	0.735109	10.3238	5.42675e-05	0.00197773
r.ULnUqCie6Xeq90VM	Cib2	calcium and integrin binding family member 2	56506	9	-	-	0.72793	7.6212	1.47853e-10	3.95552e-07
0XR5fXqtcPB2lx0OIE	Aldh3a2	aldehyde dehydrogenase family 3, subfamily A2	11671	11	00010, 00040, 00053, 00071, 00280, 00310, 00330, 00340, 00380, 00410, 00561, 00620, 00640, 01100	Glycolysis / Gluconeogenesis, Pentose and glucuronate interconversions, Ascorbate and aldarate metabolism, Fatty acid metabolism, Valine, leucine and isoleucine degradation, Lysine degradation, Arginine and proline metabolism, Histidine metabolism, Tryptophan metabolism, beta-Alanine metabolism, Glycerolipid metabolism, Pyruvate metabolism, Propanoate metabolism, Metabolic pathways	0.726108	8.9573	7.28785e-05	0.00242093
f2C9_r4Nx_ue9Yel6k	Emilin2	elastin microfibril interfacer 2	246707	17	-	-	0.725355	10.924	0.00266097	0.0316058
NpGqi7dHndKvWtg_8c	2310047M10Rik	RIKEN cDNA 2310047M10 gene	71923	11	-	-	0.721207	8.57282	7.03964e-05	0.00235957
leXpdQKcw6TEktUqTw	Apobec1	apolipoprotein B mRNA editing enzyme, catalytic polypeptide 1	11810	6	-	-	0.721083	9.24046	4.51317e-05	0.00172852
lJqef19J9MVqgFiwl0	Cd93	CD93 antigen	17064	2	-	-	0.721033	7.51863	2.06971e-08	7.85065e-06
lbf_XA87d57ql5RkSc	Gdpd1	glycerophosphodiester phosphodiesterase domain containing 1	66569	11	-	-	0.72102	7.72855	0.000980976	0.0154812
fZ5eObPCEzW6n55MHQ	Timp2	tissue inhibitor of metalloproteinase 2	21858	11	-	-	0.719642	7.45242	1.73755e-05	0.000897082
6nqen7fuB3fkReDnOg	Ccpg1	cell cycle progression 1	72278	9	-	-	0.716036	8.51704	8.78189e-05	0.00275169
EeM9QOO7Omq6nwrLpc	Lima1	LIM domain and actin binding 1	65970	15	-	-	0.714464	8.59471	0.00018754	0.00470221
3SIprl1K1.fIv7fexE	Ell	elongation factor RNA polymerase II	13716	8	-	-	0.711488	9.19923	0.00108098	0.0165825
TAgSVbrn_nwaq1aeSc	Ctsa	cathepsin A	19025	2	04142, 04614	Lysosome, Renin-angiotensin system	0.708761	8.15609	0.00213977	0.0270194
WfP9SEXXLXPuIz.u1U	Fam111a	family with sequence similarity 111, member A	107373	19	-	-	0.705098	8.4765	0.00225631	0.0280665
iA020ix6Oqei4zV_S4	Clec4a3	C-type lectin domain family 4, member a3	73149	6	-	-	0.70239	8.29578	0.000551724	0.0102113
fiofn03va3hnzdGXt4	Bcas1	breast carcinoma amplified sequence 1	76960	2	-	-	0.70097	7.81362	5.91362e-05	0.00208398
EB6dFE5eK3r1H0TEug	Fam110c	family with sequence similarity 110, member C	104943	12	-	-	0.698103	7.37571	0.00221908	0.0276751
6cq6n_knurMph3ffFw	Ahnak	AHNAK nucleoprotein (desmoyokin)	66395	19	-	-	0.696368	9.22822	0.000260933	0.00590984
TwaEhV_uF03XqEIWiE	Tpst2	protein-tyrosine sulfotransferase 2	22022	5	-	-	0.695619	8.5307	3.66263e-05	0.00149035
xh57t4igle5XnOKDnk	Mknk1	MAP kinase-interacting serine/threonine kinase 1	17346	4	04010, 04910	MAPK signaling pathway, Insulin signaling pathway	0.694274	8.6564	0.00214846	0.02707
BXrSh1ioh1JxCBNReg	Csf1r	colony stimulating factor 1 receptor	12978	18	04060, 04144, 04380, 04640, 05200	Cytokine-cytokine receptor interaction, Endocytosis, Osteoclast differentiation, Hematopoietic cell lineage, Pathways in cancer	0.693268	8.13854	0.00096766	0.0153467
fCIQKv1EjtenXa7qSk	Dok2	docking protein 2	13449	14	-	-	0.692595	9.67752	0.000973667	0.0153912
Nqae3qtlyzs73uBGDA	Ier3	immediate early response 3	15937	17	-	-	0.691865	12.3228	3.34951e-06	0.000288478
EqUm8F3nXXV3sv.FxA	Dbi	diazepam binding inhibitor	13167	1	3320	PPAR signaling pathway	0.689316	12.4758	7.32227e-05	0.00242093
KcXXUHhCt.lVR1MUuk	Alox5	arachidonate 5-lipoxygenase	11689	6	00590, 01100, 05145	Arachidonic acid metabolism, Metabolic pathways, Toxoplasmosis	0.689143	7.76994	5.66951e-05	0.0020315
Qp7lEX_0d95jjojvA8	Prorsd1	prolyl-tRNA synthetase domain containing 1	67939	11	-	-	0.688822	8.82746	0.000423759	0.00835597
N3ugE_4XVX93lenqHU	N6amt2	N-6 adenine-specific DNA methyltransferase 2 (putative)	68043	14	-	-	0.688093	8.35929	5.1952e-05	0.00192854
ifq3RGR5A5wmOlJ7dU	Gabarapl1	gamma-aminobutyric acid (GABA) A receptor-associated protein-like 1	57436	6	4140	Regulation of autophagy	0.687024	8.68837	2.91159e-05	0.00127091
655t7R3Ihr1It0drdQ	P2rx4	purinergic receptor P2X, ligand-gated ion channel 4	18438	5	04020, 04080	Calcium signaling pathway, Neuroactive ligand-receptor interaction	0.685487	9.85057	0.00478394	0.047215
0kfueTqzNTz966.fKc	Sypl	synaptophysin-like protein	19027	12	-	-	0.684179	9.46556	0.000499117	0.00947368
QaVER9SV0iNTVUE5ME	Sar1b	SAR1 gene homolog B (S. cerevisiae)	66397	11	4141	Protein processing in endoplasmic reticulum	0.68169	10.0171	0.000455744	0.00878614
9YHSoHiCla7XKsQKSs	Neu1	neuraminidase 1	18010	17	00511, 00600, 04142	Other glycan degradation, Sphingolipid metabolism, Lysosome	0.67983	9.68903	0.000228462	0.00541709
3tN7R6kkWgTE5eQTSU	Rbms1	RNA binding motif, single stranded interacting protein 1	56878	2	-	-	0.678515	10.7611	2.65119e-05	0.00117868
HF_d14vrPXjBld6zRI	Fkbp4	FK506 binding protein 4	14228	6	-	-	0.677752	8.21334	0.000157626	0.00418694
cNJ9B7Xu14p.YE9ftc	Rcan3	regulator of calcineurin 3	53902	4	-	-	0.675004	8.41163	0.00024153	0.00561601
0kXS1qOBqfWAR1x6eg	1810037I17Rik	RIKEN cDNA 1810037I17 gene	67704	3	-	-	0.672897	11.7291	0.00413421	0.0429198
fFaIIr8XuJKX5JFTo8	Camk1	calcium/calmodulin-dependent protein kinase I	52163	6	-	-	0.672335	7.69689	1.27356e-05	0.000717301
c4JC7nL53gI_oXfo1U	Uap1l1	UDP-N-acteylglucosamine pyrophosphorylase 1-like 1	227620	2	00520, 01100	Amino sugar and nucleotide sugar metabolism, Metabolic pathways	0.669213	8.71348	0.00166137	0.0224706
QO89Z9c7HoHl_KVyLo	Arap3	ArfGAP with RhoGAP domain, ankyrin repeat and PH domain 3	106952	18	4144	Endocytosis	0.668966	8.58082	0.000516533	0.0096975
fXgUlxI4dOf4V8Rr9U	Fn1	fibronectin 1	14268	1	04510, 04512, 04810, 05100, 05146, 05200, 05222	Focal adhesion, ECM-receptor interaction, Regulation of actin cytoskeleton, Bacterial invasion of epithelial cells, Amoebiasis, Pathways in cancer, Small cell lung cancer	0.668658	12.0154	0.000176544	0.00452095
KV1H62f5724TikhL54	Eef1a1	eukaryotic translation elongation factor 1 alpha 1	13627	9	3013	RNA transport	0.666266	14.3847	0.000233381	0.00550587
NlfkTSICvLxOdnameg	Ccdc125	coiled-coil domain containing 125	76041	13	-	-	0.663452	7.26767	6.24175e-06	0.000440732
Bt7VPk.xbRVJESUF3o	2210404J11Rik	RIKEN cDNA 2210404J11 gene	381062	17	-	-	0.661183	7.52685	4.73247e-09	3.24613e-06
ui6bde0U1U5zBINTgk	Kif1b	kinesin family member 1B	16561	4	-	-	0.65956	8.35509	0.000119161	0.00345712
cUvXgQKuD10T1Jn9U0	Bscl2	Bernardinelli-Seip congenital lipodystrophy 2 homolog (human)	14705	19	-	-	0.655699	10.5943	0.00287979	0.0332198
9IkfKSJn09W7jnkxb4	Agl	amylo-1,6-glucosidase, 4-alpha-glucanotransferase	77559	3	00500, 01100	Starch and sucrose metabolism, Metabolic pathways	0.653192	8.30984	5.39397e-05	0.00197327
EdSJNl.NJIekUEvmy8	Tmem33	transmembrane protein 33	67878	5	-	-	0.652516	9.74554	0.000190598	0.00476025
ln67T.SmpV3ePXa3oA	Mrps34	mitochondrial ribosomal protein S34	79044	17	-	-	0.651591	9.25359	0.00115086	0.0173224
i57VKm7U53Pf305Sec	Uba1	ubiquitin-like modifier activating enzyme 1	22201	X	04120, 05012	Ubiquitin mediated proteolysis, Parkinson's disease	0.65087	9.31617	7.30502e-05	0.00242093
01_CBRwduHnrXbV_VU	Smox	spermine oxidase	228608	2	-	-	0.649357	10.1274	0.000750104	0.012909
lSsfnonpSriSRESX_w	Tnfaip2	tumor necrosis factor, alpha-induced protein 2	21928	12	-	-	0.648616	10.9669	0.000290631	0.00633582
QUuV5FCPjzfSVNUHPw	Flot1	flotillin 1	14251	17	4910	Insulin signaling pathway	0.647658	9.24188	0.000387068	0.00780066
cupqXVeJW3uuUlfLk8	Gpx3	glutathione peroxidase 3	14778	11	00480, 00590	Glutathione metabolism, Arachidonic acid metabolism	0.644386	7.18694	4.42165e-08	1.27351e-05
WUa0k_i16_Vr30je.o	Frrs1	ferric-chelate reductase 1	20321	3	-	-	0.640925	8.32057	0.00196856	0.0255979
TXlI7t5wof4grY3hWs	Khk	ketohexokinase	16548	5	00051, 01100	Fructose and mannose metabolism, Metabolic pathways	0.639041	7.71989	0.00012393	0.00354195
cLqxnuXuuGuvImOeBA	Htatip2	HIV-1 tat interactive protein 2, homolog (human)	53415	7	-	-	0.638688	9.15726	2.45481e-05	0.00111988
u83XiGXfhX5Hol0vhA	Mfge8	milk fat globule-EGF factor 8 protein	17304	7	-	-	0.638112	10.0588	0.000665151	0.0118177
TlSnp9AfiFfdTfsDvo	Pgam5	phosphoglycerate mutase family member 5	72542	5	-	-	0.632492	8.67266	0.00347952	0.0380568
BQoS8in2Xq61eXSAp8	Rnpep	arginyl aminopeptidase (aminopeptidase B)	215615	1	-	-	0.632323	9.42776	6.89521e-06	0.000476365
rdV9UpJ3ffkiU6ShPw	Necap1	NECAP endocytosis associated 1	67602	6	-	-	0.632204	8.36948	3.98087e-05	0.00159617
iegOpeTrR6iQsRIvQc	Cd97	CD97 antigen	26364	8	-	-	0.632156	8.33311	0.00145359	0.0204873
9X3q4lGp.uddqyPeN0	Prkag1	protein kinase, AMP-activated, gamma 1 non-catalytic subunit	19082	15	04910, 04920, 05410	Insulin signaling pathway, Adipocytokine signaling pathway, Hypertrophic cardiomyopathy (HCM)	0.630094	7.99352	0.00522005	0.0497797
WoiQ9Hu3pu6CCKteCQ	Nedd9	neural precursor cell expressed, developmentally down-regulated gene 9	18003	13	-	-	0.6298	8.34241	0.000119918	0.00345817
f.g_SpevhK5SfXbpIk	Slc12a6	solute carrier family 12, member 6	107723	2	-	-	0.62762	9.24412	0.00210583	0.0267137
BvnpKnoeT.zVE5D9H4	Alg5	asparagine-linked glycosylation 5 homolog (yeast, dolichyl-phosphate beta-glucosyltransferase)	66248	3	00510, 01100	N-Glycan biosynthesis, Metabolic pathways	0.627406	9.52829	0.000159722	0.00421378
xpw_0ASP_3XrXb9ev8	Zranb3	zinc finger, RAN-binding domain containing 3	226409	1	-	-	0.624478	7.39156	1.77582e-08	7.25669e-06
fnl4QDSVOBVOglBVB4	Sepp1	selenoprotein P, plasma, 1	20363	15	-	-	0.621174	7.36014	0.00166124	0.0224706
l_7UOeK151oDAZYRdU	Tmem53	transmembrane protein 53	68777	4	-	-	0.620464	7.59207	0.000163225	0.00428264
0V5RBQfRaSe0F0C50E	Lamp2	lysosomal-associated membrane protein 2	16784	X	04142, 04145	Lysosome, Phagosome	0.620234	10.5985	3.2369e-05	0.00137845
Nghx55FA1KF5SdoEKc	Tmem141	transmembrane protein 141	51875	2	-	-	0.620166	7.46414	1.97036e-07	3.98345e-05
Zqen5fp._C3fvwmVLU	1810027O10Rik	RIKEN cDNA 1810027O10 gene	69186	11	-	-	0.618053	10.8525	6.82653e-05	0.00230365
H.e2F7BYtTukuhcFSk	Lyrm5	LYR motif containing 5	67636	6	-	-	0.617838	8.50749	0.00145275	0.0204873
lr8LD6h3JE34XKtHIk	Sdc1	syndecan 1	20969	12	04512, 04514, 05144	ECM-receptor interaction, Cell adhesion molecules (CAMs), Malaria	0.616735	7.94161	0.000301084	0.00649003
0eXJdJUuBRT4qb8Iw4	Aco2	aconitase 2, mitochondrial	11429	15	00020, 00630, 01100	Citrate cycle (TCA cycle), Glyoxylate and dicarboxylate metabolism, Metabolic pathways	0.616497	9.27549	0.00100807	0.0157771
WS4lebX0iOBHuVW0RM	5430435G22Rik	RIKEN cDNA 5430435G22 gene	226421	1	04145, 05146	Phagosome, Amoebiasis	0.616234	7.76151	6.36175e-05	0.00219755
BojHlUqWIi1TfQkPfQ	Capg	capping protein (actin filament), gelsolin-like	12332	6	-	-	0.616174	11.3514	0.00202195	0.0260278
l3cf6LXciyeHinVCuo	Klc4	kinesin light chain 4	74764	17	-	-	0.615706	7.46133	0.000113662	0.0033219
rSq_jpd.eVdO.G_kl4	BC037034	cDNA sequence BC037034	231807	5	-	-	0.615042	8.73773	0.000827228	0.0138864
xr6d00l8P_gJJx8VdI	Wsb1	WD repeat and SOCS box-containing 1	78889	11	-	-	0.612874	9.79285	0.00489891	0.0478335
0IePoDXVJeSZrHuLpE	Slc35b3	solute carrier family 35, member B3	108652	13	-	-	0.61228	9.19919	0.00073337	0.0126893
3g1esVMwIRI5rjqR_4	Tnfsf14	tumor necrosis factor (ligand) superfamily, member 14	50930	17	4060	Cytokine-cytokine receptor interaction	0.611257	7.23249	8.55421e-05	0.00271726
fp2e5979a6edN69CKg	Tbc1d17	TBC1 domain family, member 17	233204	7	-	-	0.609934	7.59329	3.82997e-05	0.0015486
NEJzR3UOU3US11V0RI	Dync1h1	dynein cytoplasmic 1 heavy chain 1	13424	12	04145, 04962	Phagosome, Vasopressin-regulated water reabsorption	0.609731	9.52878	0.00443986	0.0448564
Q5Xe5ZTieVHjjhJzgg	Rnf181	ring finger protein 181	66510	6	-	-	0.607547	8.6082	0.00523842	0.0498805
6e5SSrX_.dTeKI5iSE	Nudt19	nudix (nucleoside diphosphate linked moiety X)-type motif 19	110959	7	4146	Peroxisome	0.607118	8.26448	3.74553e-07	6.48079e-05
9hW3FCnnouyv3v7lS4	Dnajc5	DnaJ (Hsp40) homolog, subfamily C, member 5	13002	2	4141	Protein processing in endoplasmic reticulum	0.600492	9.90961	1.49781e-05	0.000812628
Kktc6gsePnqn96t9NI	Sepn1	selenoprotein N, 1	74777	4	-	-	0.59705	8.42932	0.00289561	0.0333412
01OS34uVwvtJUEi.rI	Cyb5r3	cytochrome b5 reductase 3	109754	15	520	Amino sugar and nucleotide sugar metabolism	0.596129	10.1345	0.000110982	0.00326864
EKJN6FaR5Jh7FlL.WI	Pnkp	polynucleotide kinase 3'- phosphatase	59047	7	-	-	0.595954	9.41269	0.00231838	0.0287159
fpLhx9hEFUTq.iFRHc	Ryr1	ryanodine receptor 1, skeletal muscle	20190	7	04020, 04730	Calcium signaling pathway, Long-term depression	0.592369	8.34049	0.00425873	0.0436233
oie1wrdWKXnrrAgHhc	Ifngr1	interferon gamma receptor 1	15979	10	04060, 04380, 04630, 04650, 05140, 05142, 05145	Cytokine-cytokine receptor interaction, Osteoclast differentiation, Jak-STAT signaling pathway, Natural killer cell mediated cytotoxicity, Leishmaniasis, Chagas disease (American trypanosomiasis), Toxoplasmosis	0.590638	7.99902	0.00082783	0.0138864
9Hnukyetf6JL83aEXk	Cd9	CD9 antigen	12527	6	4640	Hematopoietic cell lineage	0.590152	11.596	0.00124633	0.0184556
oVOV54XahXh.grzEnU	Sesn1	sestrin 1	140742	10	4115	p53 signaling pathway	0.589923	7.58253	6.83682e-05	0.00230365
WhPzDPntHelfJ46oRE	Mpv17	MpV17 mitochondrial inner membrane protein	17527	5	4146	Peroxisome	0.589399	8.34342	0.00135951	0.0195769
0_SqXSjxZK9I5SudQE	Med8	mediator of RNA polymerase II transcription, subunit 8 homolog (yeast)	80509	4	-	-	0.588702	8.62369	9.96176e-05	0.003013
oUd750nptCdGNdefE0	Ccr5	chemokine (C-C motif) receptor 5	12774	9	04060, 04062, 04144, 05145	Cytokine-cytokine receptor interaction, Chemokine signaling pathway, Endocytosis, Toxoplasmosis	0.587912	10.2796	4.07961e-05	0.0016122
Nnk7etaj_jvkcVR5e0	Flot2	flotillin 2	14252	11	4910	Insulin signaling pathway	0.587712	9.82798	0.00151138	0.021065
01F71J7uJ9OPu4Qd3U	Dram1	DNA-damage regulated autophagy modulator 1	71712	10	-	-	0.587532	10.2842	0.0010098	0.0157804
Hj_gDogjulG7XJ50dM	Dph3	DPH3 homolog (KTI11, S. cerevisiae)	105638	14	-	-	0.587034	9.01307	0.00521361	0.049743
fFSnToB7d71pih6dHg	Ppm1a	protein phosphatase 1A, magnesium dependent, alpha isoform	19042	12	4010	MAPK signaling pathway	0.585789	9.63629	0.00337077	0.0373333
