# Supplementary material for: A dominant role for the methyl-CpG-binding protein Mbd2 in controlling Th2 induction by dendritic cells
Source: Nat Commun. 2015 Apr 24;6:6920. doi: 10.1038/ncomms7920 (PMC4413429; doi:10.1038/ncomms7920)
Supplement: Supplementary Data 2 — GO term enrichment analysis of mRNA expression data from Mbd2-/- versus WT DCs (related to Fig. 1). [file ncomms7920-s3.xlsx]

## Sheet: GO_combined.xls
Up.Down	Ontology	GO_ID	GOterm	Enrich_pValue	Symbol
Down	BP	GO:0002376	immune system process	1.21397e-09	Blm, Cacnb3, Car2, Cbfa2t3, Ccl22, Ccl5, Ccr7, Cd74, Cd83, Cd86, Ciita, Cklf, Cnn2, Cx3cl1, Cx3cr1, Cxcr4, Dpp4, Ecsit, H2-Aa, H2-Ab1, H2-DMb2, H2-Oa, H2-Ob, Hprt, Hsp90aa1, Icam1, Id2, Il18r1, Il2ra, Il2rg, Irf4, Irf8, Itch, Jak2, Kit, Ltb, Malt1, Mll5, Nfkb1, Nup85, Pik3r1, Plscr1, Psmb8, Psmb9, Relb, Rogdi, Slamf7, Stat5a, Swap70, Tm7sf4, Tnfrsf4, Traf6, Zeb1
Down	BP	GO:0008152	metabolic process	3.84605e-09	Abi1, Acad9, Acadl, Acot7, Actl6a, Adam23, Adcy6, Adrbk2, Aff1, Aif1, Aifm1, Akap13, Aldh18a1, Aldh1a2, Anp32e, Aqr, Arap2, Asns, Atic, Atp2a3, Avpi1, B4galt3, Bcas2, Blm, Bzw1, C80913, Car2, Cbfa2t3, Ccdc59, Ccdc88a, Ccnb1, Ccnd1, Cd74, Cdk11b, Chd7, Chn2, Chst7, Ciita, Cish, Ciz1, Clpx, Cnn2, Cnot1, Cnot2, Coq2, Cpa3, Csnk1d, Cst3, Cstf2, Cstf3, Cybasc3, Dcaf13, Ddx21, Dedd2, Dmrta2, Dpp4, Dusp…
Down	BP	GO:0043170	macromolecule metabolic process	4.12835e-09	Abi1, Actl6a, Adam23, Adrbk2, Aff1, Aif1, Aifm1, Aldh1a2, Aqr, Avpi1, Bcas2, Blm, Bzw1, C80913, Cbfa2t3, Ccdc59, Ccdc88a, Ccnb1, Ccnd1, Cd74, Cdk11b, Chd7, Ciita, Ciz1, Clpx, Cnn2, Cnot1, Cnot2, Cpa3, Csnk1d, Cst3, Cstf2, Cstf3, Dcaf13, Dedd2, Dmrta2, Dpp4, Dusp19, Dusp5, Dynll1, E2f5, Ears2, Ecsit, Eif3c, Emg1, En2, Ercc5, Etv3, Ext1, Ezh2, Fam129a, Fen1, Fezf2, Foxj3, Fut4, Fxr1, Gadd45b, Gata2…
Down	BP	GO:0044260	cellular macromolecule metabolic process	7.12176e-09	Abi1, Actl6a, Adrbk2, Aff1, Aif1, Aifm1, Aqr, Avpi1, Bcas2, Blm, Bzw1, C80913, Cbfa2t3, Ccdc59, Ccdc88a, Ccnb1, Ccnd1, Cd74, Cdk11b, Chd7, Ciita, Ciz1, Clpx, Cnot1, Cnot2, Csnk1d, Cst3, Cstf2, Cstf3, Dcaf13, Dedd2, Dmrta2, Dusp19, Dusp5, Dynll1, E2f5, Ears2, Ecsit, Eif3c, Emg1, En2, Ercc5, Etv3, Ext1, Ezh2, Fam129a, Fen1, Fezf2, Foxj3, Fut4, Fxr1, Gadd45b, Gata2, Gpbp1, Gphn, Gyg, H2-DMb2, Hnrnpa…
Down	BP	GO:0044237	cellular metabolic process	8.17228e-09	Abi1, Acadl, Acot7, Actl6a, Adcy6, Adrbk2, Aff1, Aif1, Aifm1, Akap13, Aldh18a1, Aldh1a2, Aqr, Arap2, Asns, Atic, Atp2a3, Avpi1, Bcas2, Blm, Bzw1, C80913, Car2, Cbfa2t3, Ccdc59, Ccdc88a, Ccnb1, Ccnd1, Cd74, Cdk11b, Chd7, Ciita, Cish, Ciz1, Clpx, Cnot1, Cnot2, Coq2, Csnk1d, Cst3, Cstf2, Cstf3, Cybasc3, Dcaf13, Dedd2, Dmrta2, Dusp19, Dusp5, Dynll1, E2f5, Ears2, Ecsit, Eif3c, Emg1, En2, Eno3, Enox2, …
Down	BP	GO:0009987	cellular process	1.28472e-08	1500001M20Rik, 2700094K13Rik, Abcb7, Abi1, Acadl, Acot7, Actl6a, Actn1, Adam23, Adcy6, Adrbk2, Aff1, Aif1, Aifm1, Akap13, Alcam, Aldh18a1, Aldh1a2, Amica1, Aqr, Arap2, Arc, Arl3, Arl5a, Arl8b, Asns, Atic, Atp2a3, Aven, Avpi1, Bcas2, Bcl2l13, Birc2, Blm, Bmf, Bzw1, C80913, Cables2, Cacnb3, Car2, Cbfa2t3, Ccdc59, Ccdc88a, Ccl17, Ccl5, Ccnb1, Ccnd1, Ccnd2, Ccr7, Cd74, Cd83, Cd84, Cd86, Cdk11b, Cdkn2…
Down	BP	GO:0002520	immune system development	1.28572e-08	Blm, Car2, Cbfa2t3, Ccl5, Cd74, Cd83, Cnn2, H2-Aa, H2-Oa, Hsp90aa1, Id2, Il2ra, Il2rg, Irf4, Irf8, Itch, Jak2, Kit, Ltb, Malt1, Mll5, Nfkb1, Pik3r1, Plscr1, Relb, Rogdi, Stat5a, Swap70, Tm7sf4, Traf6, Zeb1
Down	BP	GO:0019882	antigen processing and presentation	1.40607e-08	Cd74, H2-Aa, H2-Ab1, H2-DMb2, H2-Oa, H2-Ob, Icam1, Psmb8, Psmb9, Relb, Traf6
Down	BP	GO:0010467	gene expression	3.38111e-08	Actl6a, Aff1, Aif1, Aldh1a2, Aqr, Bcas2, Bzw1, Cbfa2t3, Ccdc59, Ccnb1, Chd7, Ciita, Cnn2, Cnot1, Cnot2, Csnk1d, Cstf2, Cstf3, Dcaf13, Dedd2, Dmrta2, Dusp5, Dynll1, E2f5, Ears2, Ecsit, Eif3c, Emg1, En2, Etv3, Ezh2, Fam129a, Fezf2, Foxj3, Fxr1, Gata2, Gpbp1, H2afy, Hnrnpa1, Hnrpll, Hr, Icam1, Id2, Il2rg, Irf4, Irf8, Irf9, Jak2, Kdm1b, Kit, Kras, Lass2, Ltb, Magoh, Malt1, Mcm6, Med23, Mif4gd, Mll5, …
Down	BP	GO:0048534	hemopoietic or lymphoid organ development	4.35425e-08	Blm, Car2, Cbfa2t3, Ccl5, Cd74, Cd83, Cnn2, H2-Aa, H2-Oa, Hsp90aa1, Id2, Il2ra, Il2rg, Irf4, Irf8, Jak2, Kit, Ltb, Malt1, Mll5, Nfkb1, Pik3r1, Plscr1, Relb, Rogdi, Stat5a, Tm7sf4, Traf6, Zeb1
Down	BP	GO:0019222	regulation of metabolic process	4.94617e-08	Abi1, Acadl, Actl6a, Adcy6, Aff1, Aif1, Akap13, Aldh1a2, Anp32e, Arap2, Avpi1, Blm, Bzw1, Cbfa2t3, Ccdc59, Ccdc88a, Ccnb1, Ccnd1, Cd74, Chd7, Chn2, Ciita, Cish, Ciz1, Cnn2, Cnot1, Cnot2, Csnk1d, Cst3, Dedd2, Dmrta2, Dusp19, Dusp5, Dynll1, E2f5, Ecsit, Eif3c, En2, Etv3, Ezh2, Fam129a, Fezf2, Fgf13, Foxj3, Fxr1, Gadd45b, Gata2, Gna13, Gpbp1, H2afy, Herpud1, Hprt, Hr, Hsp90aa1, Icam1, Id2, Il2rg, Ir…
Down	BP	GO:0031323	regulation of cellular metabolic process	8.33529e-08	Abi1, Acadl, Actl6a, Adcy6, Aff1, Aif1, Akap13, Arap2, Avpi1, Blm, Bzw1, Cbfa2t3, Ccdc59, Ccdc88a, Ccnb1, Ccnd1, Cd74, Chd7, Ciita, Cish, Ciz1, Cnot1, Cnot2, Csnk1d, Cst3, Dedd2, Dmrta2, Dusp19, Dusp5, Dynll1, E2f5, Ecsit, Eif3c, En2, Etv3, Ezh2, Fam129a, Fezf2, Fgf13, Foxj3, Fxr1, Gadd45b, Gata2, Gna13, Gpbp1, Hprt, Hr, Hsp90aa1, Icam1, Id2, Irf4, Irf8, Irf9, Jak2, Kdm1b, Kit, Kras, Lass2, Ltb, …
Down	BP	GO:0030097	hemopoiesis	9.50811e-08	Blm, Car2, Cbfa2t3, Ccl5, Cd74, Cd83, Cnn2, H2-Aa, H2-Oa, Hsp90aa1, Id2, Il2ra, Il2rg, Irf4, Irf8, Jak2, Kit, Malt1, Mll5, Pik3r1, Plscr1, Relb, Rogdi, Stat5a, Tm7sf4, Traf6, Zeb1
Down	BP	GO:0002521	leukocyte differentiation	9.54018e-08	Blm, Car2, Cbfa2t3, Ccl5, Cd74, Cd83, H2-Aa, H2-Oa, Hsp90aa1, Id2, Il2ra, Il2rg, Irf4, Kit, Malt1, Pik3r1, Relb, Stat5a, Tm7sf4, Traf6, Zeb1
Down	BP	GO:0002504	antigen processing and presentation of peptide or polysaccharide antigen via MHC class II	1.14345e-07	Cd74, H2-Aa, H2-Ab1, H2-DMb2, H2-Oa, H2-Ob, Traf6
Down	BP	GO:0090304	nucleic acid metabolic process	1.23915e-07	Actl6a, Aff1, Aifm1, Aqr, Bcas2, Blm, Bzw1, Cbfa2t3, Ccdc59, Ccdc88a, Ccnb1, Chd7, Ciita, Ciz1, Cnot1, Cnot2, Cst3, Cstf2, Cstf3, Dcaf13, Dedd2, Dmrta2, Dusp5, Dynll1, E2f5, Ears2, Ecsit, Emg1, En2, Ercc5, Etv3, Ezh2, Fen1, Fezf2, Foxj3, Gata2, Gpbp1, Hnrnpa1, Hnrpll, Hr, Icam1, Id2, Irf4, Irf8, Irf9, Jak2, Kdm1b, Kras, Lass2, Magoh, Malt1, Mcm6, Med23, Mif4gd, Mll5, Mta3, Mtpap, Mycl1, Naa15, Nf…
Down	BP	GO:0034641	cellular nitrogen compound metabolic process	1.42209e-07	Acadl, Actl6a, Adcy6, Aff1, Aif1, Aifm1, Aldh18a1, Aqr, Arap2, Asns, Atic, Atp2a3, Bcas2, Blm, Bzw1, Cbfa2t3, Ccdc59, Ccdc88a, Ccnb1, Chd7, Ciita, Ciz1, Clpx, Cnot1, Cnot2, Cst3, Cstf2, Cstf3, Dcaf13, Dedd2, Dmrta2, Dusp5, Dynll1, E2f5, Ears2, Ecsit, Emg1, En2, Ercc5, Etv3, Ezh2, Fabp5, Fen1, Fezf2, Foxj3, Gata2, Gbp2, Gbp3, Gna13, Gpbp1, Gphn, Haao, Hnrnpa1, Hnrpll, Hprt, Hr, Hsp90aa1, Icam1, Id…
Down	BP	GO:0006139	nucleobase, nucleoside, nucleotide and nucleic acid metabolic process	2.09914e-07	Actl6a, Adcy6, Aff1, Aifm1, Aqr, Arap2, Atic, Atp2a3, Bcas2, Blm, Bzw1, Cbfa2t3, Ccdc59, Ccdc88a, Ccnb1, Chd7, Ciita, Ciz1, Clpx, Cnot1, Cnot2, Cst3, Cstf2, Cstf3, Dcaf13, Dedd2, Dmrta2, Dusp5, Dynll1, E2f5, Ears2, Ecsit, Emg1, En2, Ercc5, Etv3, Ezh2, Fen1, Fezf2, Foxj3, Gata2, Gbp2, Gbp3, Gna13, Gpbp1, Haao, Hnrnpa1, Hnrpll, Hprt, Hr, Icam1, Id2, Irf4, Irf8, Irf9, Jak2, Kdm1b, Kras, Kynu, Lass2,…
Down	BP	GO:0044238	primary metabolic process	2.10767e-07	Abi1, Acadl, Acot7, Actl6a, Adam23, Adcy6, Adrbk2, Aff1, Aif1, Aifm1, Aldh18a1, Aldh1a2, Aqr, Arap2, Asns, Atic, Atp2a3, Avpi1, B4galt3, Bcas2, Blm, Bzw1, C80913, Cbfa2t3, Ccdc59, Ccdc88a, Ccnb1, Ccnd1, Cd74, Cdk11b, Chd7, Chst7, Ciita, Ciz1, Clpx, Cnot1, Cnot2, Coq2, Cpa3, Csnk1d, Cst3, Cstf2, Cstf3, Dcaf13, Dedd2, Dmrta2, Dpp4, Dusp19, Dusp5, Dynll1, E2f5, Ears2, Ecsit, Eif3c, Emg1, En2, Eno3, …
Down	BP	GO:0006807	nitrogen compound metabolic process	5.91717e-07	Acadl, Actl6a, Adcy6, Aff1, Aif1, Aifm1, Aldh18a1, Aqr, Arap2, Asns, Atic, Atp2a3, Bcas2, Blm, Bzw1, Cbfa2t3, Ccdc59, Ccdc88a, Ccnb1, Chd7, Ciita, Ciz1, Clpx, Cnot1, Cnot2, Cst3, Cstf2, Cstf3, Dcaf13, Dedd2, Dmrta2, Dusp5, Dynll1, E2f5, Ears2, Ecsit, Emg1, En2, Ercc5, Etv3, Ezh2, Fabp5, Fen1, Fezf2, Foxj3, Gata2, Gbp2, Gbp3, Gna13, Gpbp1, Gphn, Haao, Hnrnpa1, Hnrpll, Hprt, Hr, Hsp90aa1, Icam1, Id…
Down	BP	GO:0002495	antigen processing and presentation of peptide antigen via MHC class II	7.25831e-07	Cd74, H2-Aa, H2-Ab1, H2-DMb2, H2-Oa, Traf6
Down	BP	GO:0019886	antigen processing and presentation of exogenous peptide antigen via MHC class II	7.25831e-07	Cd74, H2-Aa, H2-Ab1, H2-DMb2, H2-Oa, Traf6
Down	BP	GO:0001775	cell activation	1.47124e-06	Blm, Cd74, Cd83, Cd86, Cx3cr1, Cxcr4, Evl, Gna13, H2-Aa, H2-Oa, Hprt, Hsp90aa1, Il2ra, Il2rg, Irf4, Itch, Jak2, Malt1, Mll5, Pik3r1, Relb, Slamf7, Stat5a, Swap70, Tnfrsf4, Traf6, Zeb1
Down	BP	GO:0002573	myeloid leukocyte differentiation	1.67376e-06	Car2, Cbfa2t3, Ccl5, Id2, Irf4, Kit, Pik3r1, Relb, Stat5a, Tm7sf4, Traf6
Down	BP	GO:0019221	cytokine-mediated signaling pathway	2.36668e-06	Cd74, Cx3cl1, Cx3cr1, Il2ra, Jak2, Kit, Kras, Nup85, Stat4, Stat5a, Tnfrsf4, Traf6
Down	BP	GO:0023036	initiation of signal transduction	2.36668e-06	Cd74, Cx3cl1, Cx3cr1, Il2ra, Jak2, Kit, Kras, Nup85, Stat4, Stat5a, Tnfrsf4, Traf6
Down	BP	GO:0023038	signal initiation by diffusible mediator	2.36668e-06	Cd74, Cx3cl1, Cx3cr1, Il2ra, Jak2, Kit, Kras, Nup85, Stat4, Stat5a, Tnfrsf4, Traf6
Down	BP	GO:0023049	signal initiation by protein/peptide mediator	2.36668e-06	Cd74, Cx3cl1, Cx3cr1, Il2ra, Jak2, Kit, Kras, Nup85, Stat4, Stat5a, Tnfrsf4, Traf6
Down	BP	GO:0045580	regulation of T cell differentiation	3.26154e-06	Cd74, Cd83, H2-Aa, H2-Oa, Hsp90aa1, Il2ra, Il2rg, Stat5a, Zeb1
Down	BP	GO:0030099	myeloid cell differentiation	3.82441e-06	Car2, Cbfa2t3, Ccl5, Id2, Irf4, Irf8, Jak2, Kit, Mll5, Pik3r1, Plscr1, Relb, Stat5a, Tm7sf4, Traf6
Down	BP	GO:0050863	regulation of T cell activation	4.76817e-06	Blm, Cd74, Cd83, H2-Aa, H2-Oa, Hsp90aa1, Il2ra, Il2rg, Itch, Malt1, Stat5a, Traf6, Zeb1
Down	BP	GO:0051249	regulation of lymphocyte activation	6.96425e-06	Blm, Cd74, Cd83, H2-Aa, H2-Oa, Hsp90aa1, Il2ra, Il2rg, Itch, Malt1, Slamf7, Stat5a, Tnfrsf4, Traf6, Zeb1
Down	BP	GO:0034645	cellular macromolecule biosynthetic process	7.48825e-06	Actl6a, Aff1, Blm, Bzw1, Cbfa2t3, Ccdc59, Ccdc88a, Chd7, Ciita, Ciz1, Cnot1, Cnot2, Cst3, Dedd2, Dmrta2, Dusp5, Dynll1, E2f5, Ears2, Ecsit, Eif3c, En2, Etv3, Ext1, Ezh2, Fam129a, Fen1, Fezf2, Foxj3, Fut4, Fxr1, Gata2, Gpbp1, Gyg, Hr, Icam1, Id2, Irf4, Irf8, Irf9, Jak2, Kdm1b, Kras, Large, Lass2, Magoh, Malt1, Mcm6, Med23, Mif4gd, Mll5, Mrpl16, Mrpl24, Mrpl37, Mta3, Mtpap, Mycl1, Naa15, Nfat5, Nfk…
Down	BP	GO:0044249	cellular biosynthetic process	8.44636e-06	Acadl, Actl6a, Adcy6, Aff1, Aif1, Aldh18a1, Aldh1a2, Asns, Atic, Atp2a3, Blm, Bzw1, Cbfa2t3, Ccdc59, Ccdc88a, Chd7, Ciita, Ciz1, Cnot1, Cnot2, Coq2, Cst3, Dedd2, Dmrta2, Dusp5, Dynll1, E2f5, Ears2, Ecsit, Eif3c, En2, Etv3, Ext1, Ezh2, Fabp5, Fam129a, Fen1, Fezf2, Foxj3, Fut4, Fxr1, Gata2, Gna13, Gpbp1, Gphn, Gsto1, Gyg, Haao, Hprt, Hr, Hsp90aa1, Icam1, Id2, Irf4, Irf8, Irf9, Jak2, Kdm1b, Kras, Ky…
Down	BP	GO:0050865	regulation of cell activation	8.99898e-06	Blm, Cd74, Cd83, H2-Aa, H2-Oa, Hsp90aa1, Il2ra, Il2rg, Itch, Jak2, Malt1, Slamf7, Stat5a, Tnfrsf4, Traf6, Zeb1
Down	BP	GO:0009059	macromolecule biosynthetic process	9.83424e-06	Actl6a, Aff1, Blm, Bzw1, Cbfa2t3, Ccdc59, Ccdc88a, Chd7, Ciita, Ciz1, Cnot1, Cnot2, Cst3, Dedd2, Dmrta2, Dusp5, Dynll1, E2f5, Ears2, Ecsit, Eif3c, En2, Etv3, Ext1, Ezh2, Fam129a, Fen1, Fezf2, Foxj3, Fut4, Fxr1, Gata2, Gpbp1, Gyg, Hr, Icam1, Id2, Irf4, Irf8, Irf9, Jak2, Kdm1b, Kras, Large, Lass2, Ltb, Magoh, Malt1, Mcm6, Med23, Mif4gd, Mll5, Mrpl16, Mrpl24, Mrpl37, Mta3, Mtpap, Mycl1, Naa15, Nfat5…
Down	BP	GO:0010468	regulation of gene expression	9.95418e-06	Actl6a, Aff1, Aif1, Aldh1a2, Bzw1, Cbfa2t3, Ccdc59, Ccnb1, Chd7, Ciita, Cnn2, Cnot1, Cnot2, Csnk1d, Dedd2, Dmrta2, Dusp5, Dynll1, E2f5, Ecsit, Eif3c, En2, Etv3, Ezh2, Fam129a, Fezf2, Foxj3, Fxr1, Gata2, Gpbp1, H2afy, Hr, Icam1, Id2, Il2rg, Irf4, Irf8, Irf9, Jak2, Kdm1b, Kit, Kras, Lass2, Magoh, Malt1, Mcm6, Med23, Mif4gd, Mll5, Mta3, Mycl1, Naa15, Nfat5, Nfkb1, Nfkbie, Nostrin, Pa2g4, Paip2, Phf1…
Down	BP	GO:0045321	leukocyte activation	1.03815e-05	Blm, Cd74, Cd83, Cd86, Cx3cr1, Cxcr4, H2-Aa, H2-Oa, Hprt, Hsp90aa1, Il2ra, Il2rg, Irf4, Itch, Malt1, Mll5, Pik3r1, Relb, Slamf7, Stat5a, Swap70, Tnfrsf4, Traf6, Zeb1
Down	BP	GO:0002478	antigen processing and presentation of exogenous peptide antigen	1.12421e-05	Cd74, H2-Aa, H2-Ab1, H2-DMb2, H2-Oa, Traf6
Down	BP	GO:0050870	positive regulation of T cell activation	1.35999e-05	Blm, Cd74, Cd83, H2-Aa, Hsp90aa1, Il2ra, Il2rg, Malt1, Stat5a, Traf6
Down	BP	GO:0045619	regulation of lymphocyte differentiation	1.42372e-05	Cd74, Cd83, H2-Aa, H2-Oa, Hsp90aa1, Il2ra, Il2rg, Stat5a, Zeb1
Down	BP	GO:0080090	regulation of primary metabolic process	1.612e-05	Acadl, Actl6a, Adcy6, Aff1, Aif1, Arap2, Blm, Bzw1, Cbfa2t3, Ccdc59, Ccdc88a, Ccnb1, Cd74, Chd7, Ciita, Ciz1, Cnot1, Cnot2, Csnk1d, Cst3, Dedd2, Dmrta2, Dusp5, Dynll1, E2f5, Ecsit, Eif3c, En2, Etv3, Ezh2, Fam129a, Fezf2, Foxj3, Fxr1, Gata2, Gna13, Gpbp1, Hprt, Hr, Icam1, Id2, Irf4, Irf8, Irf9, Itch, Jak2, Kdm1b, Kras, Lass2, Magoh, Malt1, Mcm6, Med23, Mif4gd, Mll5, Mlycd, Mta3, Mycl1, Naa15, Nfat…
Down	BP	GO:0042110	T cell activation	1.7167e-05	Blm, Cd74, Cd83, Cd86, Cxcr4, H2-Aa, H2-Oa, Hsp90aa1, Il2ra, Il2rg, Itch, Malt1, Relb, Stat5a, Tnfrsf4, Traf6, Zeb1
Down	BP	GO:0060255	regulation of macromolecule metabolic process	1.81725e-05	Actl6a, Aff1, Aif1, Aldh1a2, Blm, Bzw1, Cbfa2t3, Ccdc59, Ccdc88a, Ccnb1, Cd74, Chd7, Ciita, Ciz1, Cnn2, Cnot1, Cnot2, Csnk1d, Cst3, Dedd2, Dmrta2, Dusp5, Dynll1, E2f5, Ecsit, Eif3c, En2, Etv3, Ezh2, Fam129a, Fezf2, Foxj3, Fxr1, Gata2, Gpbp1, H2afy, Hr, Icam1, Id2, Il2rg, Irf4, Irf8, Irf9, Itch, Jak2, Kdm1b, Kit, Kras, Lass2, Ltb, Magoh, Malt1, Mcm6, Med23, Mif4gd, Mll5, Mta3, Mycl1, Naa15, Nfat5,…
Down	BP	GO:0009058	biosynthetic process	2.10172e-05	Acadl, Actl6a, Adcy6, Aff1, Aif1, Aldh18a1, Aldh1a2, Asns, Atic, Atp2a3, Blm, Bzw1, Cbfa2t3, Ccdc59, Ccdc88a, Chd7, Ciita, Ciz1, Cnot1, Cnot2, Coq2, Cst3, Dedd2, Dmrta2, Dusp5, Dynll1, E2f5, Ears2, Ecsit, Eif3c, En2, Etv3, Ext1, Ezh2, Fabp5, Fam129a, Fen1, Fezf2, Foxj3, Fut4, Fxr1, Gata2, Gna13, Gpbp1, Gphn, Gsto1, Gyg, Haao, Hint2, Hprt, Hr, Hsp90aa1, Icam1, Id2, Irf4, Irf8, Irf9, Jak2, Kdm1b, K…
Down	BP	GO:0002694	regulation of leukocyte activation	2.39821e-05	Blm, Cd74, Cd83, H2-Aa, H2-Oa, Hsp90aa1, Il2ra, Il2rg, Itch, Malt1, Slamf7, Stat5a, Tnfrsf4, Traf6, Zeb1
Down	BP	GO:0006396	RNA processing	2.5341e-05	Aqr, Bcas2, Ccnb1, Cstf2, Cstf3, Dcaf13, Emg1, Hnrnpa1, Hnrpll, Magoh, Mtpap, Pa2g4, Papolg, Phrf1, Pop5, Prpf40a, Pus3, Rcl1, Rpf1, Sart3, Srsf7, Tgs1, Thoc7, Usp39, Wbp4, Zcrb1
Down	BP	GO:0045582	positive regulation of T cell differentiation	2.6413e-05	Cd74, Cd83, H2-Aa, Hsp90aa1, Il2ra, Il2rg, Stat5a
Down	BP	GO:0050867	positive regulation of cell activation	3.28927e-05	Blm, Cd74, Cd83, H2-Aa, Hsp90aa1, Il2ra, Il2rg, Jak2, Malt1, Stat5a, Tnfrsf4, Traf6
Down	BP	GO:0046649	lymphocyte activation	3.4575e-05	Blm, Cd74, Cd83, Cd86, Cxcr4, H2-Aa, H2-Oa, Hprt, Hsp90aa1, Il2ra, Il2rg, Itch, Malt1, Pik3r1, Relb, Slamf7, Stat5a, Swap70, Tnfrsf4, Traf6, Zeb1
Down	BP	GO:0031326	regulation of cellular biosynthetic process	3.83027e-05	Acadl, Actl6a, Adcy6, Aff1, Aif1, Bzw1, Cbfa2t3, Ccdc59, Ccdc88a, Chd7, Ciita, Ciz1, Cnot1, Cnot2, Cst3, Dedd2, Dmrta2, Dusp5, Dynll1, E2f5, Ecsit, Eif3c, En2, Etv3, Ezh2, Fam129a, Fezf2, Foxj3, Fxr1, Gata2, Gna13, Gpbp1, Hr, Hsp90aa1, Icam1, Id2, Irf4, Irf8, Irf9, Jak2, Kdm1b, Kras, Lass2, Ltb, Magoh, Malt1, Mcm6, Med23, Mif4gd, Mll5, Mta3, Mycl1, Naa15, Nfat5, Nfkb1, Nfkbie, Nostrin, Pa2g4, Pai…
Down	BP	GO:0045621	positive regulation of lymphocyte differentiation	3.8673e-05	Cd74, Cd83, H2-Aa, Hsp90aa1, Il2ra, Il2rg, Stat5a
Down	BP	GO:0019884	antigen processing and presentation of exogenous antigen	4.27375e-05	Cd74, H2-Aa, H2-Ab1, H2-DMb2, H2-Oa, Traf6
Down	BP	GO:0006955	immune response	4.49199e-05	Cacnb3, Ccl22, Ccl5, Ccr7, Cd74, Cd86, Ciita, Cx3cl1, Cx3cr1, Dpp4, Ecsit, H2-Aa, H2-Ab1, Icam1, Il18r1, Il2ra, Irf8, Itch, Ltb, Malt1, Mll5, Plscr1, Relb, Stat5a, Swap70, Tnfrsf4, Traf6
Down	BP	GO:0008219	cell death	4.75864e-05	Aif1, Aifm1, Aldh1a2, Aven, Bcl2l13, Birc2, Bmf, Cd74, Cdk11b, Cfdp1, Cst3, Ctnna1, Cx3cl1, Cx3cr1, Cxcr4, Dedd2, Dynll1, Gadd45b, Gpr65, Herpud1, Hint2, Hprt, Il2ra, Itch, Jak2, Kit, Kras, Malt1, Mmd, Mul1, Nfkb1, Nsmaf, Pdcd10, Pea15a, Phf17, Pik3cg, Pik3r1, Pmaip1, Rrm2b, Serpina3g, Stat5a, Tnfrsf18, Tnfrsf4, Traf1, Traf6, Vdr
Down	BP	GO:0016265	death	5.38571e-05	Aif1, Aifm1, Aldh1a2, Aven, Bcl2l13, Birc2, Bmf, Cd74, Cdk11b, Cfdp1, Cst3, Ctnna1, Cx3cl1, Cx3cr1, Cxcr4, Dedd2, Dynll1, Gadd45b, Gpr65, Herpud1, Hint2, Hprt, Il2ra, Itch, Jak2, Kit, Kras, Malt1, Mmd, Mul1, Nfkb1, Nsmaf, Pdcd10, Pea15a, Phf17, Pik3cg, Pik3r1, Pmaip1, Rrm2b, Serpina3g, Stat5a, Tnfrsf18, Tnfrsf4, Traf1, Traf6, Vdr
Down	BP	GO:0009889	regulation of biosynthetic process	5.46416e-05	Acadl, Actl6a, Adcy6, Aff1, Aif1, Bzw1, Cbfa2t3, Ccdc59, Ccdc88a, Chd7, Ciita, Ciz1, Cnot1, Cnot2, Cst3, Dedd2, Dmrta2, Dusp5, Dynll1, E2f5, Ecsit, Eif3c, En2, Etv3, Ezh2, Fam129a, Fezf2, Foxj3, Fxr1, Gata2, Gna13, Gpbp1, Hr, Hsp90aa1, Icam1, Id2, Irf4, Irf8, Irf9, Jak2, Kdm1b, Kras, Lass2, Ltb, Magoh, Malt1, Mcm6, Med23, Mif4gd, Mll5, Mta3, Mycl1, Naa15, Nfat5, Nfkb1, Nfkbie, Nostrin, Pa2g4, Pai…
Down	BP	GO:0051251	positive regulation of lymphocyte activation	5.98859e-05	Blm, Cd74, Cd83, H2-Aa, Hsp90aa1, Il2ra, Il2rg, Malt1, Stat5a, Tnfrsf4, Traf6
Down	BP	GO:0012501	programmed cell death	6.46054e-05	Aif1, Aifm1, Aldh1a2, Aven, Bcl2l13, Birc2, Bmf, Cd74, Cdk11b, Cfdp1, Cst3, Ctnna1, Cx3cl1, Cx3cr1, Cxcr4, Dedd2, Dynll1, Gadd45b, Gpr65, Herpud1, Hint2, Il2ra, Itch, Jak2, Kit, Kras, Malt1, Mul1, Nfkb1, Nsmaf, Pdcd10, Pea15a, Phf17, Pik3cg, Pik3r1, Pmaip1, Rrm2b, Serpina3g, Stat5a, Tnfrsf18, Tnfrsf4, Traf1, Traf6, Vdr
Down	BP	GO:0051171	regulation of nitrogen compound metabolic process	6.68716e-05	Actl6a, Adcy6, Aff1, Aif1, Arap2, Blm, Bzw1, Cbfa2t3, Ccdc59, Ccdc88a, Ccnb1, Chd7, Ciita, Ciz1, Cnot1, Cnot2, Cst3, Dedd2, Dmrta2, Dusp5, Dynll1, E2f5, Ecsit, En2, Etv3, Ezh2, Fezf2, Foxj3, Gata2, Gna13, Gpbp1, Hprt, Hr, Hsp90aa1, Icam1, Id2, Irf4, Irf8, Irf9, Jak2, Kdm1b, Kras, Lass2, Malt1, Mcm6, Med23, Mll5, Mta3, Mycl1, Naa15, Nfat5, Nfkb1, Nfkbie, Nostrin, Pa2g4, Phf17, Psip1, Rdbp, Relb, S…
Down	BP	GO:0065009	regulation of molecular function	8.24838e-05	Abi1, Adcy6, Akap13, Anp32e, Arap2, Avpi1, Blm, Cacnb3, Ccdc88a, Ccnd1, Cd74, Chn2, Cish, Dusp19, Dynll1, Fgf13, Gadd45b, Gna13, Herpud1, Hr, Hsp90aa1, Icam1, Irf4, Jak2, Kit, Kras, Krit1, Malt1, Map1lc3b, Mmp25, Myo5a, Pkib, Ppp6r3, Prkar2b, Rgs3, Tbc1d1, Tbc1d10c, Tbc1d15, Tnfrsf4, Wnk1
Down	BP	GO:0048002	antigen processing and presentation of peptide antigen	8.25658e-05	Cd74, H2-Aa, H2-Ab1, H2-DMb2, H2-Oa, Traf6
Down	BP	GO:0010556	regulation of macromolecule biosynthetic process	8.75132e-05	Actl6a, Aff1, Bzw1, Cbfa2t3, Ccdc59, Ccdc88a, Chd7, Ciita, Ciz1, Cnot1, Cnot2, Cst3, Dedd2, Dmrta2, Dusp5, Dynll1, E2f5, Ecsit, Eif3c, En2, Etv3, Ezh2, Fam129a, Fezf2, Foxj3, Fxr1, Gata2, Gpbp1, Hr, Icam1, Id2, Irf4, Irf8, Irf9, Jak2, Kdm1b, Kras, Lass2, Ltb, Magoh, Malt1, Mcm6, Med23, Mif4gd, Mll5, Mta3, Mycl1, Naa15, Nfat5, Nfkb1, Nfkbie, Nostrin, Pa2g4, Paip2, Phf17, Psip1, Rdbp, Relb, Sepsecs…
Down	BP	GO:0002696	positive regulation of leukocyte activation	0.000101619	Blm, Cd74, Cd83, H2-Aa, Hsp90aa1, Il2ra, Il2rg, Malt1, Stat5a, Tnfrsf4, Traf6
Down	BP	GO:0019220	regulation of phosphate metabolic process	0.000141331	Abi1, Aif1, Akap13, Avpi1, Ccdc88a, Ccnb1, Ccnd1, Cd74, Cish, Dusp19, Fam129a, Fgf13, Gadd45b, Jak2, Kit, Kras, Pik3r1, Pkib, Ppp6r3, Prkar2b, Rptor, Tnfrsf4, Wnk1
Down	BP	GO:0051174	regulation of phosphorus metabolic process	0.000141331	Abi1, Aif1, Akap13, Avpi1, Ccdc88a, Ccnb1, Ccnd1, Cd74, Cish, Dusp19, Fam129a, Fgf13, Gadd45b, Jak2, Kit, Kras, Pik3r1, Pkib, Ppp6r3, Prkar2b, Rptor, Tnfrsf4, Wnk1
Down	BP	GO:0030217	T cell differentiation	0.000141504	Blm, Cd74, Cd83, H2-Aa, H2-Oa, Hsp90aa1, Il2ra, Il2rg, Relb, Stat5a, Zeb1
Down	BP	GO:0030098	lymphocyte differentiation	0.000152949	Blm, Cd74, Cd83, H2-Aa, H2-Oa, Hsp90aa1, Il2ra, Il2rg, Malt1, Pik3r1, Relb, Stat5a, Zeb1
Down	BP	GO:0002682	regulation of immune system process	0.000177385	Blm, Cacnb3, Car2, Ccl5, Cd74, Cd83, Cd86, Dpp4, H2-Aa, H2-Oa, Hsp90aa1, Id2, Il2ra, Il2rg, Itch, Malt1, Pik3r1, Slamf7, Stat5a, Tnfrsf4, Traf6, Zeb1
Down	BP	GO:0016070	RNA metabolic process	0.000184567	Aff1, Aqr, Bcas2, Cbfa2t3, Ccnb1, Ciita, Cstf2, Cstf3, Dcaf13, Dmrta2, E2f5, Ears2, Ecsit, Emg1, En2, Etv3, Foxj3, Gata2, Gpbp1, Hnrnpa1, Hnrpll, Id2, Irf4, Irf8, Irf9, Lass2, Magoh, Med23, Mif4gd, Mta3, Mtpap, Mycl1, Nfat5, Nfkb1, Nostrin, Pa2g4, Papolg, Phrf1, Pop5, Prpf40a, Pus3, Rcl1, Relb, Rpf1, Sart3, Setd7, Sirt3, Smad1, Srsf7, Stat4, Stat5a, Taf13, Taf9b, Tbl1x, Tcea3, Tcf4, Tgs1, Thoc7, …
Down	BP	GO:0019219	regulation of nucleobase, nucleoside, nucleotide and nucleic acid metabolic process	0.000198195	Actl6a, Adcy6, Aff1, Arap2, Blm, Bzw1, Cbfa2t3, Ccdc59, Ccdc88a, Ccnb1, Chd7, Ciita, Ciz1, Cnot1, Cnot2, Cst3, Dedd2, Dmrta2, Dusp5, Dynll1, E2f5, Ecsit, En2, Etv3, Ezh2, Fezf2, Foxj3, Gata2, Gna13, Gpbp1, Hr, Icam1, Id2, Irf4, Irf8, Irf9, Jak2, Kdm1b, Kras, Lass2, Malt1, Mcm6, Med23, Mll5, Mta3, Mycl1, Naa15, Nfat5, Nfkb1, Nfkbie, Nostrin, Pa2g4, Phf17, Psip1, Rdbp, Relb, Setd7, Sirt3, Smad1, St…
Down	BP	GO:0042325	regulation of phosphorylation	0.000207333	Abi1, Aif1, Akap13, Avpi1, Ccdc88a, Ccnb1, Ccnd1, Cd74, Cish, Dusp19, Fam129a, Fgf13, Gadd45b, Jak2, Kit, Kras, Pik3r1, Pkib, Prkar2b, Rptor, Tnfrsf4, Wnk1
Down	BP	GO:0050789	regulation of biological process	0.000343765	2700094K13Rik, Abi1, Acadl, Actl6a, Adcy6, Adrbk2, Aff1, Aif1, Aifm1, Akap13, Aldh1a2, Anp32e, Arap2, Arl3, Arl5a, Arl8b, Aven, Avpi1, Bcl2l13, Birc2, Blm, Bmf, Bzw1, Cables2, Cacnb3, Car2, Cbfa2t3, Ccdc59, Ccdc88a, Ccl17, Ccl5, Ccnb1, Ccnd1, Ccnd2, Ccr7, Cd74, Cd83, Cd86, Cdk11b, Cdkn2b, Cfdp1, Chd7, Chn2, Ciita, Cish, Ciz1, Cnn2, Cnot1, Cnot2, Csnk1d, Cst3, Ctnna1, Cx3cl1, Cx3cr1, Cxcr4, Cytip,…
Down	BP	GO:0006350	transcription	0.000366276	Actl6a, Aff1, Bzw1, Cbfa2t3, Ccdc59, Chd7, Ciita, Cnot1, Cnot2, Dedd2, Dmrta2, Dusp5, Dynll1, E2f5, Ecsit, En2, Etv3, Ezh2, Fezf2, Foxj3, Gata2, Gpbp1, Hr, Icam1, Id2, Irf4, Irf8, Irf9, Jak2, Kdm1b, Kras, Lass2, Malt1, Mcm6, Med23, Mll5, Mta3, Mtpap, Mycl1, Naa15, Nfat5, Nfkb1, Nfkbie, Nostrin, Pa2g4, Papolg, Phf17, Phrf1, Ppp1r10, Psip1, Rdbp, Relb, Setd7, Sirt3, Smad1, Stat4, Stat5a, Taf13, Taf…
Down	BP	GO:0006915	apoptosis	0.000380577	Aif1, Aifm1, Aldh1a2, Aven, Bcl2l13, Birc2, Bmf, Cd74, Cdk11b, Cfdp1, Ctnna1, Cx3cl1, Cx3cr1, Dedd2, Dynll1, Gadd45b, Gpr65, Herpud1, Hint2, Il2ra, Itch, Jak2, Kras, Malt1, Mul1, Nfkb1, Nsmaf, Pdcd10, Pea15a, Phf17, Pik3cg, Pik3r1, Pmaip1, Rrm2b, Serpina3g, Stat5a, Tnfrsf18, Tnfrsf4, Traf1, Traf6, Vdr
Down	BP	GO:0006397	mRNA processing	0.000433705	Aqr, Bcas2, Ccnb1, Cstf2, Cstf3, Hnrnpa1, Hnrpll, Magoh, Mtpap, Papolg, Phrf1, Prpf40a, Srsf7, Thoc7, Usp39, Wbp4, Zcrb1
Down	BP	GO:0050794	regulation of cellular process	0.00054951	2700094K13Rik, Abi1, Acadl, Actl6a, Adcy6, Adrbk2, Aff1, Aif1, Aifm1, Akap13, Aldh1a2, Arap2, Arl3, Arl5a, Arl8b, Aven, Avpi1, Bcl2l13, Birc2, Blm, Bmf, Bzw1, Cables2, Cacnb3, Car2, Cbfa2t3, Ccdc59, Ccdc88a, Ccl17, Ccl5, Ccnb1, Ccnd1, Ccnd2, Ccr7, Cd74, Cd83, Cdk11b, Cdkn2b, Cfdp1, Chd7, Chn2, Ciita, Cish, Ciz1, Cnn2, Cnot1, Cnot2, Csnk1d, Cst3, Ctnna1, Cx3cl1, Cx3cr1, Cxcr4, Cytip, D0H4S114, Ded…
Down	BP	GO:0048246	macrophage chemotaxis	0.000554773	Cx3cl1, Cx3cr1, Nup85
Down	BP	GO:0042098	T cell proliferation	0.000571762	Blm, Cd86, Cxcr4, Il2ra, Itch, Malt1, Stat5a, Tnfrsf4, Traf6
Down	BP	GO:0032252	secretory granule localization	0.000665796	Myo5a, Pik3cg
Down	BP	GO:0050687	negative regulation of defense response to virus	0.000665796	Il2ra, Itch
Down	BP	GO:0016071	mRNA metabolic process	0.000705695	Aqr, Bcas2, Ccnb1, Cstf2, Cstf3, Hnrnpa1, Hnrpll, Magoh, Mtpap, Papolg, Phrf1, Prpf40a, Srsf7, Thoc7, Upf1, Usp39, Wbp4, Zcrb1
Down	BP	GO:0043549	regulation of kinase activity	0.000754627	Abi1, Akap13, Avpi1, Ccdc88a, Cd74, Cish, Dusp19, Gadd45b, Jak2, Kit, Kras, Pkib, Prkar2b, Tnfrsf4, Wnk1
Down	BP	GO:0002763	positive regulation of myeloid leukocyte differentiation	0.000800881	Car2, Ccl5, Id2, Stat5a
Down	BP	GO:0042090	interleukin-12 biosynthetic process	0.000870629	Ltb, Nfkb1, Traf6
Down	BP	GO:0043011	myeloid dendritic cell differentiation	0.000870629	Irf4, Relb, Traf6
Down	BP	GO:0045075	regulation of interleukin-12 biosynthetic process	0.000870629	Ltb, Nfkb1, Traf6
Down	BP	GO:0045428	regulation of nitric oxide biosynthetic process	0.000941242	Aif1, Dynll1, Hsp90aa1, Icam1, Jak2
Down	BP	GO:0006796	phosphate metabolic process	0.000976587	Abi1, Adrbk2, Aif1, Akap13, Aldh18a1, Avpi1, Ccdc88a, Ccnb1, Ccnd1, Cd74, Cdk11b, Cish, Csnk1d, Dusp19, Dusp5, Fam129a, Fgf13, Gadd45b, Jak2, Kit, Kras, Lrrk1, Map3k14, Mtmr1, Mtmr12, Mtmr14, Pdk3, Pfkp, Pik3cg, Pik3r1, Pkib, Ppm1k, Ppp6r3, Prkar2b, Ptpn18, Rps6ka4, Rptor, Sik3, Smad1, Stat4, Stat5a, Stk39, Tesk1, Tnfrsf4, Tyk2, Vrk1, Wnk1
Down	MF	GO:0005488	binding	2.84434e-11	2700094K13Rik, 4931406C07Rik, Abcb7, Abi1, Acad9, Acadl, Actl6a, Actn1, Adam23, Adcy6, Adrbk2, AI314180, Aif1, Aifm1, Akap13, Akap9, Alcam, Aldh18a1, Aldh1a2, Anp32e, Aqr, Arap2, Arc, Arl3, Arl5a, Arl8b, Armc6, Armc8, Asns, Atp2a3, B4galt3, BC006779, Birc2, Blm, Bzw1, C80913, Cables2, Cacnb3, Car2, Cbfa2t3, Ccdc88a, Ccl17, Ccl22, Ccl5, Ccnb1, Ccnd1, Ccnd2, Ccr7, Cd200, Cd209c, Cd244, Cd74, Cdk11b…
Down	MF	GO:0005515	protein binding	4.51707e-06	Abi1, Actl6a, Actn1, Adcy6, Aif1, Akap13, Akap9, Alcam, Anp32e, Arc, Asns, Birc2, Blm, C80913, Cables2, Cacnb3, Ccdc88a, Ccl17, Ccl22, Ccl5, Ccnb1, Ccnd1, Ccnd2, Ccr7, Cd200, Cd244, Cd74, Ciita, Cish, Cklf, Cldn1, Clic4, Clpx, Cnn2, Cno, Cnot1, Cse1l, Csnk1d, Cst3, Ctnna1, Cx3cl1, Cx3cr1, Cxcr4, Cytip, D0H4S114, Dapp1, Dedd2, Dnajc12, Dpp4, Dusp19, Dynll1, E2f5, Ecsit, Eno3, Eps15, Etv3, Evl, Ezh…
Down	MF	GO:0003676	nucleic acid binding	1.0205e-05	Aifm1, Aqr, BC006779, Blm, Chd7, Cstf2, Ddx21, Dedd2, Dek, Dhx33, Dmrta2, E2f5, Ears2, Eif3c, En2, Endod1, Enox2, Ercc5, Etv3, Ezh2, Fen1, Fezf2, Foxj3, Fxr1, G3bp1, Gata2, Gpbp1, H2afy, Hnrnpa1, Hnrpll, Hr, Irf4, Irf8, Irf9, Lass2, Lbr, Magoh, Mcm6, Mkrn2, Mrpl16, Mta3, Mtpap, Mycl1, Ncl, Nfat5, Nfkb1, Nostrin, Pa2g4, Paip2, Papolg, Phax, Phc1, Pold1, Polk, Ppp1r10, Prkrir, Psip1, Pus3, Rad23b, …
Down	MF	GO:0019207	kinase regulator activity	5.88077e-05	Abi1, Cables2, Ccnd1, Dapp1, Fgf13, Pik3r1, Pkib, Prkar2b, Wnk1
Down	MF	GO:0000166	nucleotide binding	7.83327e-05	Abcb7, Acad9, Acadl, Actl6a, Adcy6, Adrbk2, Aifm1, Aldh18a1, Arl3, Arl5a, Arl8b, Asns, Atp2a3, BC006779, Blm, Cdk11b, Chd7, Ciita, Clcn3, Clpx, Csnk1d, Cstf2, Ddx21, Dhx33, Ears2, Enox2, G3bp1, Gbp1, Gbp2, Gbp3, Gna13, Gphn, Gtpbp2, Gtpbp4, Hnrnpa1, Hnrpll, Hsp90aa1, Jak2, Kdm1b, Kif15, Kit, Kras, Lrrk1, Map3k14, Mcm6, Mtpap, Myo1g, Myo5a, Myo9a, Ncl, P2rx5, Papolg, Pdk3, Pfkp, Pik3cg, Pold1, Prk…
Down	MF	GO:0030234	enzyme regulator activity	0.000237375	Abi1, Anp32e, Arap2, Cables2, Ccnd1, Chn2, Cst3, Dapp1, Dynll1, Fam13b, Fgd2, Fgf13, Hsp90aa1, Itsn2, Krit1, Mmp25, Myo9a, Net1, Nsmaf, Pik3r1, Pkib, Plekhg2, Ppp1r10, Ppp1r1a, Prkar2b, Ralgapb, Rasgrp4, Rgs3, Serpina3g, Tbc1d1, Tbc1d10c, Tbc1d15, Wnk1
Down	MF	GO:0019887	protein kinase regulator activity	0.000487949	Abi1, Cables2, Ccnd1, Fgf13, Pkib, Prkar2b, Wnk1
Down	MF	GO:0004174	electron-transferring-flavoprotein dehydrogenase activity	0.000681215	Aifm1, Etfdh
Down	MF	GO:0016649	oxidoreductase activity, acting on the CH-NH group of donors, quinone or similar compound as acceptor	0.000681215	Aifm1, Etfdh
Down	MF	GO:0030235	nitric-oxide synthase regulator activity	0.000681215	Dynll1, Hsp90aa1
Down	MF	GO:0003723	RNA binding	0.000877809	Aqr, Cstf2, Ddx21, Ears2, Fxr1, G3bp1, Hnrnpa1, Hnrpll, Magoh, Mrpl16, Mtpap, Ncl, Pa2g4, Paip2, Papolg, Phax, Ppp1r10, Pus3, Rdbp, Rdm1, Rpf1, Sart3, Sepsecs, Srsf7, Thoc7, Ttc14, Zcchc17, Zcrb1
Down	CC	GO:0005622	intracellular	3.62777e-25	1500001M20Rik, 4931406C07Rik, 5730455O13Rik, 5730494M16Rik, 6330578E17Rik, 9430016H08Rik, AA467197, Abcb7, Abi1, Acad9, Acadl, Acot7, Actl6a, Actn1, Adcy6, Adrbk2, Aff1, Aftph, AI314180, Aif1, Aifm1, Akap13, Akap9, Aldh18a1, Aldh1a2, Anp32e, Apoa1bp, Aqr, Arap2, Arc, Arl3, Arl5a, Arl8b, Atic, Atp2a3, Aven, B4galt3, Bcas2, Bcl2l13, Birc2, Blm, Bmf, Brd3, C80913, Car2, Cbfa2t3, Ccdc59, Ccdc88a, Ccl…
Down	CC	GO:0044424	intracellular part	6.76907e-24	1500001M20Rik, 4931406C07Rik, 5730455O13Rik, 5730494M16Rik, 6330578E17Rik, 9430016H08Rik, AA467197, Abcb7, Abi1, Acad9, Acadl, Acot7, Actl6a, Actn1, Adcy6, Adrbk2, Aff1, Aftph, AI314180, Aif1, Aifm1, Akap13, Akap9, Aldh18a1, Aldh1a2, Anp32e, Apoa1bp, Aqr, Arap2, Arc, Arl3, Arl8b, Atic, Atp2a3, B4galt3, Bcas2, Bcl2l13, Birc2, Blm, Bmf, Brd3, C80913, Car2, Cbfa2t3, Ccdc59, Ccdc88a, Ccl5, Ccnb1, Ccn…
Down	CC	GO:0043231	intracellular membrane-bounded organelle	1.84963e-20	1500001M20Rik, 4931406C07Rik, 5730455O13Rik, 6330578E17Rik, 9430016H08Rik, AA467197, Abcb7, Abi1, Acad9, Acadl, Actl6a, Actn1, Adcy6, Adrbk2, Aff1, AI314180, Aifm1, Akap9, Aldh18a1, Anp32e, Apoa1bp, Aqr, Arc, Arl3, Arl8b, Atic, Atp2a3, B4galt3, Bcas2, Bcl2l13, Birc2, Blm, Bmf, Brd3, C80913, Cbfa2t3, Ccdc59, Ccnb1, Ccnd1, Ccnd2, Cd74, Cd86, Cdk11b, Cenpl, Chd7, Chst7, Ciita, Ciz1, Clcn3, Clic4, Cl…
Down	CC	GO:0043227	membrane-bounded organelle	2.38339e-20	1500001M20Rik, 4931406C07Rik, 5730455O13Rik, 6330578E17Rik, 9430016H08Rik, AA467197, Abcb7, Abi1, Acad9, Acadl, Actl6a, Actn1, Adcy6, Adrbk2, Aff1, AI314180, Aifm1, Akap9, Aldh18a1, Anp32e, Apoa1bp, Aqr, Arc, Arl3, Arl8b, Atic, Atp2a3, B4galt3, Bcas2, Bcl2l13, Birc2, Blm, Bmf, Brd3, C80913, Cbfa2t3, Ccdc59, Ccnb1, Ccnd1, Ccnd2, Cd74, Cd86, Cdk11b, Cenpl, Chd7, Chst7, Ciita, Ciz1, Clcn3, Clic4, Cl…
Down	CC	GO:0043229	intracellular organelle	9.55715e-19	1500001M20Rik, 4931406C07Rik, 5730455O13Rik, 5730494M16Rik, 6330578E17Rik, 9430016H08Rik, AA467197, Abcb7, Abi1, Acad9, Acadl, Actl6a, Actn1, Adcy6, Adrbk2, Aff1, AI314180, Aif1, Aifm1, Akap9, Aldh18a1, Anp32e, Apoa1bp, Aqr, Arc, Arl3, Arl8b, Atic, Atp2a3, B4galt3, Bcas2, Bcl2l13, Birc2, Blm, Bmf, Brd3, C80913, Cbfa2t3, Ccdc59, Ccdc88a, Ccnb1, Ccnd1, Ccnd2, Cd74, Cd86, Cdk11b, Cenpl, Chd7, Chst7,…
Down	CC	GO:0043226	organelle	1.52153e-18	1500001M20Rik, 4931406C07Rik, 5730455O13Rik, 5730494M16Rik, 6330578E17Rik, 9430016H08Rik, AA467197, Abcb7, Abi1, Acad9, Acadl, Actl6a, Actn1, Adcy6, Adrbk2, Aff1, AI314180, Aif1, Aifm1, Akap9, Aldh18a1, Anp32e, Apoa1bp, Aqr, Arc, Arl3, Arl8b, Atic, Atp2a3, B4galt3, Bcas2, Bcl2l13, Birc2, Blm, Bmf, Brd3, C80913, Cbfa2t3, Ccdc59, Ccdc88a, Ccnb1, Ccnd1, Ccnd2, Cd74, Cd86, Cdk11b, Cenpl, Chd7, Chst7,…
Down	CC	GO:0005634	nucleus	7.26931e-17	4931406C07Rik, 5730455O13Rik, AA467197, Abi1, Actl6a, Actn1, Adrbk2, Aff1, AI314180, Aifm1, Anp32e, Aqr, Arl3, Atp2a3, Bcas2, Birc2, Blm, Brd3, C80913, Cbfa2t3, Ccdc59, Ccnb1, Ccnd1, Ccnd2, Cdk11b, Cenpl, Chd7, Ciita, Ciz1, Clic4, Cnot2, Cops4, Cse1l, Csnk1d, Cst3, Cstf2, Cstf3, D0H4S114, Dcaf13, Ddx21, Dedd2, Dek, Dhx33, Dmrta2, Dynll1, E2f5, Ecsit, Emg1, En2, Ercc5, Ergic2, Etv3, Ezh2, Fam125a,…
Down	CC	GO:0044464	cell part	3.82691e-14	1500001M20Rik, 1810030N24Rik, 4931406C07Rik, 5730455O13Rik, 5730494M16Rik, 6330578E17Rik, 9430016H08Rik, AA467197, Abcb7, Abi1, Acad9, Acadl, Acot7, Actl6a, Actn1, Adam23, Adcy6, Adrbk2, Aff1, Aftph, AI314180, Aif1, Aifm1, Akap13, Akap9, Alcam, Aldh18a1, Aldh1a2, Amica1, Anp32e, Apoa1bp, Aqr, Arap2, Arc, Arl3, Arl5a, Arl8b, Asns, Atic, Atp2a3, Aven, B4galt3, Bcas2, Bcl2l13, Birc2, Blm, Bmf, Brd3,…
Down	CC	GO:0005623	cell	3.89579e-14	1500001M20Rik, 1810030N24Rik, 4931406C07Rik, 5730455O13Rik, 5730494M16Rik, 6330578E17Rik, 9430016H08Rik, AA467197, Abcb7, Abi1, Acad9, Acadl, Acot7, Actl6a, Actn1, Adam23, Adcy6, Adrbk2, Aff1, Aftph, AI314180, Aif1, Aifm1, Akap13, Akap9, Alcam, Aldh18a1, Aldh1a2, Amica1, Anp32e, Apoa1bp, Aqr, Arap2, Arc, Arl3, Arl5a, Arl8b, Asns, Atic, Atp2a3, Aven, B4galt3, Bcas2, Bcl2l13, Birc2, Blm, Bmf, Brd3,…
Down	CC	GO:0005737	cytoplasm	6.22496e-11	1500001M20Rik, 5730494M16Rik, 6330578E17Rik, 9430016H08Rik, AA467197, Abcb7, Abi1, Acad9, Acadl, Acot7, Actn1, Adcy6, Aftph, AI314180, Aif1, Aifm1, Akap13, Akap9, Aldh18a1, Aldh1a2, Anp32e, Apoa1bp, Arap2, Arc, Arl3, Arl8b, Atic, Atp2a3, B4galt3, Bcl2l13, Birc2, Blm, Bmf, C80913, Car2, Cbfa2t3, Ccdc88a, Ccl5, Ccnb1, Ccnd1, Cd74, Chst7, Clcn3, Clic4, Clpx, Cno, Cnot2, Cops4, Coq2, Cox5a, Cpa3, Cse…
Down	CC	GO:0044444	cytoplasmic part	2.85973e-07	1500001M20Rik, 6330578E17Rik, 9430016H08Rik, AA467197, Abcb7, Acad9, Acadl, Acot7, Actn1, Adcy6, AI314180, Aif1, Aifm1, Akap13, Akap9, Aldh18a1, Aldh1a2, Anp32e, Apoa1bp, Arc, Arl3, Arl8b, Atic, Atp2a3, B4galt3, Bcl2l13, Bmf, C80913, Car2, Cbfa2t3, Ccdc88a, Ccnd1, Cd74, Chst7, Clcn3, Clic4, Clpx, Coq2, Cox5a, Cpa3, Cst3, Ctnna1, Cxcr4, Cybasc3, Cytip, Dapp1, Dpp4, Dynll1, Ears2, Ecsit, Eif3c, Eno…
Down	CC	GO:0042613	MHC class II protein complex	2.66591e-06	H2-Aa, H2-Ab1, H2-DMb2, H2-Oa, H2-Ob
Down	CC	GO:0005829	cytosol	2.69214e-05	Acot7, Aif1, Aifm1, Aldh1a2, C80913, Car2, Ccnd1, Dapp1, Dynll1, Eno3, Gbp3, Hsp90aa1, Id2, Jak2, Kynu, Malt1, Mlycd, Nans, Nfkb1, Pdlim5, Pfkp, Pik3cg, Pik3r1, Prep, Relb, Rps24, Rps3a, Tcp1, Traf6, Uap1, Uck2, Zcchc17
Down	CC	GO:0044428	nuclear part	4.8262e-05	Actl6a, Aqr, Bcas2, Birc2, Ccnd1, Cops4, Cst3, Ddx21, E2f5, Ecsit, Etv3, Ezh2, Grasp, H2afy, Hnrnpa1, Hr, Irf4, Jak2, Kdm6a, Kpna1, Lbr, Magoh, Med23, Ncl, Nup85, Nupl1, Phc1, Pop5, Ppp1r10, Prpf40a, Rcl1, Seh1l, Smad1, Smarce1, Tbl1x, Tcf4, Tcp1, Tmpo, Vdr, Wapal, Wbp4, Zcchc17, Zcrb1, Zeb1
Down	CC	GO:0044445	cytosolic part	5.27438e-05	C80913, Dapp1, Eno3, Pfkp, Pik3cg, Pik3r1, Rps24, Rps3a, Tcp1, Zcchc17
Down	CC	GO:0044446	intracellular organelle part	6.18664e-05	5730494M16Rik, Abcb7, Acadl, Actl6a, Actn1, Aif1, Aifm1, Akap9, Aldh18a1, Aqr, Atp2a3, Bcas2, Birc2, Blm, Ccnd1, Cenpl, Chd7, Chst7, Clpx, Cnn2, Cops4, Cox5a, Cst3, Ddx21, Dynll1, E2f5, Ecsit, Etfdh, Etv3, Ext1, Ezh2, Gng12, Gosr2, Grasp, H2afy, H2-DMb2, Haao, Herpud1, Hnrnpa1, Hr, Id2, Irf4, Jak2, Kdm6a, Kif15, Kpna1, Lbr, Magoh, Map1lc3b, Med23, Mfng, Mrpl16, Mrpl37, Mul1, Myo1g, Myo5a, Myo9a, …
Down	CC	GO:0009986	cell surface	6.65905e-05	Alcam, Cd244, Cd74, Cd83, Cd86, Cx3cl1, Dpp4, Fut4, H2-Aa, H2-Ab1, H2-M2, Hsp90aa1, Icam1, Il2ra, Il2rg, Kit, Klrb1f, Mmp25, Tm7sf4, Tnfrsf18, Tnfrsf4
Down	CC	GO:0044422	organelle part	0.00011118	5730494M16Rik, Abcb7, Acadl, Actl6a, Actn1, Aif1, Aifm1, Akap9, Aldh18a1, Aqr, Atp2a3, Bcas2, Birc2, Blm, Ccnd1, Cenpl, Chd7, Chst7, Clpx, Cnn2, Cops4, Cox5a, Cst3, Ddx21, Dynll1, E2f5, Ecsit, Etfdh, Etv3, Ext1, Ezh2, Fxr1, Gng12, Gosr2, Grasp, H2afy, H2-DMb2, Haao, Herpud1, Hnrnpa1, Hr, Id2, Irf4, Jak2, Kdm6a, Kif15, Kpna1, Lbr, Magoh, Map1lc3b, Med23, Mfng, Mrpl16, Mrpl37, Mul1, Myo1g, Myo5a, M…
Down	CC	GO:0042611	MHC protein complex	0.000132123	H2-Aa, H2-Ab1, H2-DMb2, H2-Oa, H2-Ob
Down	CC	GO:0043228	non-membrane-bounded organelle	0.000192293	5730494M16Rik, Abi1, Actn1, AI314180, Aif1, Akap9, Arc, Arl3, Arl8b, Birc2, Blm, Bmf, Ccnb1, Cenpl, Chd7, Cnn2, Cst3, Ctnna1, Ddx21, Dynll1, Evl, Fam125a, Fgd2, Fnbp1l, Fxr1, Gm5321, Gng12, Gphn, H2afy, Id2, Irf4, Jak2, Kif15, Klhl21, Krit1, Map1lc3b, Mrpl16, Mrpl24, Mrpl37, Mrpl52, Myo1g, Myo5a, Myo9a, Ncl, Nup85, Pde4dip, Pdlim5, Pea15a, Phc1, Pop5, Ppp1r10, Prpf40a, Rcl1, Rps24, Rps3a, Seh1l, …
Down	CC	GO:0043232	intracellular non-membrane-bounded organelle	0.000192293	5730494M16Rik, Abi1, Actn1, AI314180, Aif1, Akap9, Arc, Arl3, Arl8b, Birc2, Blm, Bmf, Ccnb1, Cenpl, Chd7, Cnn2, Cst3, Ctnna1, Ddx21, Dynll1, Evl, Fam125a, Fgd2, Fnbp1l, Fxr1, Gm5321, Gng12, Gphn, H2afy, Id2, Irf4, Jak2, Kif15, Klhl21, Krit1, Map1lc3b, Mrpl16, Mrpl24, Mrpl37, Mrpl52, Myo1g, Myo5a, Myo9a, Ncl, Nup85, Pde4dip, Pdlim5, Pea15a, Phc1, Pop5, Ppp1r10, Prpf40a, Rcl1, Rps24, Rps3a, Seh1l, …
Down	CC	GO:0032991	macromolecular complex	0.000250819	5730494M16Rik, Actl6a, AI314180, Aif1, Aqr, Bcas2, Birc2, C80913, Cacnb3, Ccnd1, Clic4, Cops4, Dapp1, Dcaf13, Dynll1, E2f5, Ecsit, Eif3c, Eno3, Etfdh, Etv3, Ezh2, Fxr1, Gm5321, Gna13, Gng12, H2-Aa, H2-Ab1, H2afy, H2-DMb2, H2-Oa, H2-Ob, Hnrnpa1, Hnrpll, Hr, Id2, Irf4, Itch, Kdm6a, Kif15, Kpna1, Lbr, Magoh, Map1lc3b, Med23, Mrpl16, Mrpl24, Mrpl37, Mrpl52, Myo1g, Myo5a, Myo9a, Ncl, Nfkb1, Nup85, Nup…
Down	CC	GO:0005771	multivesicular body	0.000370579	Cd74, Cst3, H2-Ab1, H2-DMb2
Down	CC	GO:0000790	nuclear chromatin	0.000538699	Birc2, H2afy, Irf4, Phc1, Ppp1r10, Tcp1, Vdr
Down	CC	GO:0046930	pore complex	0.000538699	Kpna1, Lbr, Nup85, Nupl1, Seh1l, Tomm40l, Vdac3
Down	CC	GO:0009897	external side of plasma membrane	0.00059266	Alcam, Cd244, Cd74, Cd83, Cd86, H2-Aa, H2-Ab1, Icam1, Il2ra, Il2rg, Kit, Tnfrsf18, Tnfrsf4
Up	BP	GO:0044281	small molecule metabolic process	2.14911e-09	Acaa2, Acy1, Adpgk, Adssl1, Agfg2, Agl, Aldh3a2, Alox5, Ampd3, Apob48r, Apobec1, Aprt, Arap3, Bcat2, Cbr3, Cln3, Comt1, Cyb5r3, Dbi, Dhdh, Galt, Gng2, Gpx3, Gstp1, H6pd, Hagh, Hal, Hsd11b1, Htatip2, Idh1, Inpp5a, Inppl1, Khk, Kif1b, Mgst1, Mvd, N6amt2, Npc1, Pcyox1, Pfkfb4, Pla2g15, Prkab1, Retsat, Rhou, Rnpep, Serp1, Smox, Tbc1d17, Tbc1d2, Tbc1d2b, Timp2, Xdh
Up	BP	GO:0009056	catabolic process	7.94575e-08	Acaa2, Adpgk, Agfg2, Agl, Apobec1, Arap3, Bcat2, Blvra, Cbr3, Cln3, Comt1, Dbi, Dhdh, Ephx1, Gng2, Gpx3, H6pd, Hal, Hsd11b1, Idh1, Kif1b, Lyz1, Lyz2, Manba, Nceh1, Npc1, Pcyox1, Pja1, Pld3, Rhou, Smox, Smpd1, Tbc1d17, Tbc1d2, Tbc1d2b, Xdh
Up	BP	GO:0044282	small molecule catabolic process	2.48005e-07	Acaa2, Adpgk, Agfg2, Apobec1, Arap3, Bcat2, Cbr3, Comt1, Dbi, Dhdh, Gng2, H6pd, Hal, Hsd11b1, Kif1b, Pcyox1, Rhou, Smox, Tbc1d17, Tbc1d2, Tbc1d2b, Xdh
Up	BP	GO:0044248	cellular catabolic process	2.22409e-05	Acaa2, Agfg2, Apobec1, Arap3, Bcat2, Blvra, Cbr3, Cln3, Comt1, Dbi, Ephx1, Gng2, Gpx3, Hal, Hsd11b1, Idh1, Kif1b, Npc1, Pcyox1, Rhou, Smox, Smpd1, Tbc1d17, Tbc1d2, Tbc1d2b, Xdh
Up	BP	GO:0051186	cofactor metabolic process	4.07328e-05	Acaa2, Blvra, Cbr3, Gpx3, Gstp1, H6pd, Hagh, Hebp1, Hsd11b1, Idh1, Mgst1, Mvd
Up	BP	GO:0006749	glutathione metabolic process	5.00838e-05	Gpx3, Gstp1, Hagh, Idh1, Mgst1
Up	BP	GO:0006897	endocytosis	9.12462e-05	Ap2a2, Dab2, Elmo2, Mertk, Mrc1, Myo7a, Necap1, Npc1, Sirpb1a, Slc11a1, Snx17, Sort1
Up	BP	GO:0010324	membrane invagination	9.12462e-05	Ap2a2, Dab2, Elmo2, Mertk, Mrc1, Myo7a, Necap1, Npc1, Sirpb1a, Slc11a1, Snx17, Sort1
Up	BP	GO:0006519	cellular amino acid and derivative metabolic process	0.000122214	Acy1, Bcat2, Cln3, Comt1, Gpx3, Gstp1, Hagh, Hal, Htatip2, Idh1, Mgst1, Pcyox1, Pla2g15, Smox
Up	BP	GO:0006732	coenzyme metabolic process	0.000156587	Acaa2, Cbr3, Gpx3, Gstp1, H6pd, Hagh, Hsd11b1, Idh1, Mgst1, Mvd
Up	BP	GO:0031329	regulation of cellular catabolic process	0.000188913	Agfg2, Arap3, Cln3, Dbi, Hsd11b1, Npc1, Tbc1d17, Tbc1d2, Tbc1d2b
Up	BP	GO:0055114	oxidation reduction	0.000206718	Aldh2, Aldh3a2, Alox5, Blvra, Cbr3, Cyb5r3, Cyp4v3, Dhdh, Dhrs1, Dhrs7b, Gpx3, H6pd, Hsd11b1, Htatip2, Idh1, Kcnab2, Pcyox1, Plod3, Retsat, Smox, Xdh
Up	BP	GO:0006066	alcohol metabolic process	0.000219547	Adpgk, Agl, Apob48r, Comt1, Cyb5r3, Dhdh, Galt, H6pd, Hsd11b1, Inpp5a, Inppl1, Khk, Mvd, Pfkfb4, Pla2g15, Serp1
Up	BP	GO:0050829	defense response to Gram-negative bacterium	0.000223482	Lyz1, Lyz2, Slc11a1
Up	BP	GO:0016044	cellular membrane organization	0.000228962	Ap2a2, Cln3, Dab2, Elmo2, Lmna, Mertk, Mrc1, Myo7a, Necap1, Npc1, Sirpb1a, Slc11a1, Snx17, Sort1
Up	BP	GO:0061024	membrane organization	0.000228962	Ap2a2, Cln3, Dab2, Elmo2, Lmna, Mertk, Mrc1, Myo7a, Necap1, Npc1, Sirpb1a, Slc11a1, Snx17, Sort1
Up	BP	GO:0008152	metabolic process	0.000426173	2410022L05Rik, 5430437P03Rik, Acaa2, Acpp, Acy1, Adam15, Adpgk, Adssl1, Agfg2, Agl, Aldh2, Aldh3a2, Alox5, Ampd3, Ang, Apba3, Apob48r, Apobec1, Aprt, Arap3, B3gnt3, Bcat2, Blvra, Camk1, Cbr3, Ccdc85b, Cck, Cdk20, Ceacam1, Cinp, Cln3, Comt1, Creg1, Ctsk, Ctsl, Cyb5r3, Cyp4v3, Dbi, Dbp, Dclk3, Dhdh, Dhrs1, Dhrs7b, Dnajc5, Dpep2, Dusp7, Ear11, Ece1, Eef1a1, Ephx1, F7, Fkbp11, Fkbp4, Fn1, Gab1, Galt,…
Up	BP	GO:0006144	purine base metabolic process	0.000429817	Ampd3, Aprt, Xdh
Up	BP	GO:0031330	negative regulation of cellular catabolic process	0.000429817	Cln3, Dbi, Npc1
Up	BP	GO:0032105	negative regulation of response to extracellular stimulus	0.000429817	Cck, Cln3, Npc1
Up	BP	GO:0032108	negative regulation of response to nutrient levels	0.000429817	Cck, Cln3, Npc1
Up	BP	GO:0046700	heterocycle catabolic process	0.000445368	Agfg2, Apobec1, Arap3, Blvra, Gng2, Hal, Kif1b, Rhou, Tbc1d17, Tbc1d2, Tbc1d2b, Xdh
Up	BP	GO:0006518	peptide metabolic process	0.000474795	Gpx3, Gstp1, Hagh, Idh1, Mgst1
Up	BP	GO:0006575	cellular amino acid derivative metabolic process	0.000481673	Comt1, Gpx3, Gstp1, Hagh, Idh1, Mgst1, Pcyox1, Pla2g15, Smox
Up	BP	GO:0016192	vesicle-mediated transport	0.000559459	Ap2a2, Copz2, Dab2, Elmo2, Ergic3, Mertk, Mrc1, Myo7a, Necap1, Npc1, Rab31, Sar1b, Scamp5, Sirpb1a, Slc11a1, Snx17, Sort1, Vamp3
Up	BP	GO:0006790	sulfur metabolic process	0.000596767	Comt1, Gpx3, Gstp1, Hagh, Idh1, Igf1, Mgst1
Up	BP	GO:0016242	negative regulation of macroautophagy	0.000597356	Cln3, Npc1
Up	BP	GO:0070102	interleukin-6-mediated signaling pathway	0.000597356	Gab1, Il6ra
Up	BP	GO:0005975	carbohydrate metabolic process	0.000752201	Adpgk, Agl, B3gnt3, Dhdh, Galt, Gba, H6pd, Hagh, Hsd11b1, Idh1, Inpp5a, Inppl1, Khk, Manba, Pfkfb4, Serp1
Up	BP	GO:0065008	regulation of biological quality	0.000812709	Acta2, Alox5, Aprt, Arap3, Arpc5, Bcat2, Cck, Ccr2, Ccr5, Cln3, Comt1, Ctsk, Dab2, Dbi, Ece1, Efemp2, Emp1, F7, Fblim1, Fn1, Hsd11b1, Ifi30, Igf1, Mmp2, Npc1, Retsat, Rhou, Rnpep, Serp1, Slc11a1, Slc39a4, Syngr1, Tcf7l2, Trf, Vwf, Xdh
Up	BP	GO:0009894	regulation of catabolic process	0.000844348	Agfg2, Arap3, Cln3, Dbi, Hsd11b1, Npc1, Tbc1d17, Tbc1d2, Tbc1d2b
Up	BP	GO:0005996	monosaccharide metabolic process	0.000873864	Adpgk, Agl, Dhdh, Galt, H6pd, Hsd11b1, Inppl1, Khk, Pfkfb4, Serp1
Up	MF	GO:0003824	catalytic activity	7.24513e-08	2310079N02Rik, Abcd2, Abcd3, Acaa2, Acpl2, Acpp, Acy1, Adam15, Adpgk, Adssl1, Agl, Akap7, Aldh2, Aldh3a2, Alg5, Alox5, Ampd3, Ang, Apobec1, Aprt, B3gnt3, Bcat2, Blvra, Camk1, Cbr3, Cdk20, Comt1, Ctdspl, Ctsk, Ctsl, Cyb5r3, Cyp4v3, Dclk3, Dhdh, Dhrs1, Dhrs7b, Diras2, Dpep2, Dusp7, Ear11, Ece1, Eef1a1, Ephx1, Ethe1, F7, Fkbp11, Fkbp4, Galt, Gba, Gng2, Gpt2, Gpx3, Gstp1, H6pd, Hagh, Hal, Hp, Hsd11b1…
Up	MF	GO:0016787	hydrolase activity	1.09557e-06	2310079N02Rik, Abcd2, Abcd3, Acpl2, Acpp, Acy1, Adam15, Agl, Ampd3, Ang, Apobec1, Ctdspl, Ctsk, Ctsl, Diras2, Dpep2, Dusp7, Ear11, Ece1, Eef1a1, Ephx1, Ethe1, F7, Gba, Gng2, H6pd, Hagh, Hp, Inpp5a, Inppl1, Kif1b, Klc4, Lyz1, Lyz2, Manba, Mgll, Mmp2, Myo7a, Nceh1, Neu1, Npepl1, Nudt19, Pcyox1, Pfkfb4, Pla2g15, Plau, Pld3, Ppapdc1b, Prtn3, Pycard, Rfc5, Rhou, Rnase4, Rnpep, Smpd1, Zranb3
Up	MF	GO:0005488	binding	3.97392e-06	1810014F10Rik, 2310047M10Rik, 2310079N02Rik, 5430435G22Rik, Abcd2, Abcd3, Acpp, Acta2, Actg2, Acy1, Adam15, Add3, Adpgk, Adssl1, Agfg2, Agl, Ahnak2, Akap7, Aldh2, Alox5, Amigo2, Ang, Antxr2, Ap2a2, Apba3, Apob48r, Apobec1, Aprt, Arap3, Arl11, Arpc5, Bcas1, Blvra, Camk1, Ccdc80, Ccdc85b, Cck, Ccr2, Ccr5, Cd93, Cdk20, Ceacam1, Cib2, Cln3, Comt1, Creg1, Creld1, Ctdspl, Ctsl, Cxcl14, Cyb5r3, Cyp4v3, …
Up	MF	GO:0016491	oxidoreductase activity	0.000175938	Aldh2, Aldh3a2, Alox5, Blvra, Cbr3, Cyb5r3, Cyp4v3, Dhdh, Dhrs1, Dhrs7b, Gpx3, H6pd, Hsd11b1, Htatip2, Idh1, Ifi30, Kcnab2, Pcyox1, Plod3, Retsat, Smox, Xdh
Up	MF	GO:0005515	protein binding	0.000197995	2310047M10Rik, Abcd2, Abcd3, Acta2, Actg2, Acy1, Adam15, Add3, Adssl1, Agl, Akap7, Aldh2, Amigo2, Ap2a2, Apba3, Apob48r, Arap3, Arpc5, Bcas1, Camk1, Ccdc80, Ccdc85b, Cck, Ccr2, Ccr5, Ceacam1, Cln3, Creg1, Ctsl, Cxcl14, Dab2, Dbi, Dbp, Dnajc5, Elmo2, Epb4.1l1, Ephx1, F7, Fam69a, Fcna, Fkbp4, Flot1, Fn1, Gab1, Gabarapl1, Gba, Gpnmb, Hbp1, Hp, Igf1, Il11ra1, Il6ra, Inppl1, Itm2b, Kif1b, Klhl6, Klrb1…
Up	MF	GO:0016798	hydrolase activity, acting on glycosyl bonds	0.000854127	Agl, Gba, Lyz1, Lyz2, Manba, Neu1, Smpd1
Up	CC	GO:0044444	cytoplasmic part	5.56924e-11	1810027O10Rik, 2010107H07Rik, 5430435G22Rik, Abcd2, Abcd3, Acaa2, Acpp, Acta2, Adam15, Add3, Agl, Akap7, Aldh2, Aldh3a2, Alg5, Ap2a2, B3gnt3, Bcas1, Bcat2, Ccr2, Ccr5, Cd68, Cd93, Cln3, Comt1, Copz2, Ctsk, Ctsl, Cyb5r3, Cyp4v3, Dab2, Dbi, Dhrs1, Dhrs7b, Dusp7, Ece1, Ephx1, Ergic3, Ethe1, Fkbp4, Gabarapl1, Gba, Gpnmb, Gpt2, H6pd, Hagh, Hebp1, Hp, Hsd11b1, Idh1, Ifi30, Itm2b, Kif1b, Lamp2, Lpcat3, …
Up	CC	GO:0005737	cytoplasm	3.45455e-10	1810027O10Rik, 2010107H07Rik, 5430435G22Rik, 5430437P03Rik, Abcd2, Abcd3, Acaa2, Acpp, Acta2, Actg2, Acy1, Adam15, Add3, Adssl1, Agl, Akap7, Aldh2, Aldh3a2, Alg5, Alox5, Ap2a2, Aprt, Arap3, Arhgap24, Arpc5, B3gnt3, Bcas1, Bcat2, Blvra, Camk1, Ccdc85b, Ccr2, Ccr5, Cd68, Cd93, Cdk20, Cln3, Comt1, Copz2, Ctsk, Ctsl, Cyb5r3, Cyp4v3, Dab2, Dbi, Dclk3, Dhrs1, Dhrs7b, Dusp7, Ece1, Eef1a1, Elmo2, Epb4.1l…
Up	CC	GO:0031410	cytoplasmic vesicle	1.43278e-09	Acpp, Adam15, Akap7, Ap2a2, Cd93, Cln3, Copz2, Ctsl, Dab2, Ece1, Gpnmb, Kif1b, Lamp2, Lyz2, Myo7a, Necap1, Neu1, Rabac1, Rnpep, Scamp5, Slc11a1, Slc39a4, Smpd1, Sort1, Syngr1, Sypl, Tbc1d2, Trf, Vamp3
Up	CC	GO:0031982	vesicle	1.61336e-09	Acpp, Adam15, Akap7, Ap2a2, Cd93, Cln3, Copz2, Ctsl, Dab2, Ece1, Gpnmb, Kif1b, Lamp2, Lrpap1, Lyz2, Myo7a, Necap1, Neu1, Rabac1, Rnpep, Scamp5, Slc11a1, Slc39a4, Smpd1, Sort1, Syngr1, Sypl, Tbc1d2, Trf, Vamp3
Up	CC	GO:0005773	vacuole	3.80327e-09	5430435G22Rik, Acpp, Cd68, Cln3, Ctsk, Ctsl, Gabarapl1, Gba, Ifi30, Lamp2, Manba, Neu1, Npc1, Pcyox1, Pla2g15, Slc11a1, Smpd1, Sort1
Up	CC	GO:0000323	lytic vacuole	4.0608e-09	5430435G22Rik, Acpp, Cd68, Cln3, Ctsk, Ctsl, Gba, Ifi30, Lamp2, Manba, Neu1, Npc1, Pcyox1, Pla2g15, Slc11a1, Smpd1, Sort1
Up	CC	GO:0005764	lysosome	4.0608e-09	5430435G22Rik, Acpp, Cd68, Cln3, Ctsk, Ctsl, Gba, Ifi30, Lamp2, Manba, Neu1, Npc1, Pcyox1, Pla2g15, Slc11a1, Smpd1, Sort1
Up	CC	GO:0016023	cytoplasmic membrane-bounded vesicle	2.79666e-08	Acpp, Akap7, Ap2a2, Cd93, Copz2, Ctsl, Ece1, Gpnmb, Kif1b, Lamp2, Lyz2, Myo7a, Necap1, Rnpep, Scamp5, Slc11a1, Slc39a4, Smpd1, Sort1, Syngr1, Sypl, Trf
Up	CC	GO:0031988	membrane-bounded vesicle	8.72709e-08	Acpp, Akap7, Ap2a2, Cd93, Copz2, Ctsl, Ece1, Gpnmb, Kif1b, Lamp2, Lyz2, Myo7a, Necap1, Rnpep, Scamp5, Slc11a1, Slc39a4, Smpd1, Sort1, Syngr1, Sypl, Trf
Up	CC	GO:0005625	soluble fraction	9.01059e-08	Acy1, Add3, Agl, Akap7, Alox5, Blvra, Comt1, Ctsl, Cyb5r3, Dhdh, Galt, Gpx3, Hal, Idh1, Lyz2, Manba, Mvd, Pla2g15, Rnpep
Up	CC	GO:0044464	cell part	8.94608e-07	1810027O10Rik, 2010107H07Rik, 2410022L05Rik, 5430435G22Rik, 5430437P03Rik, Abcd2, Abcd3, Acaa2, Acpp, Acta2, Actg2, Acy1, Adam15, Add3, Adssl1, Agl, Ahnak, AI467606, Akap7, Aldh2, Aldh3a2, Alg5, Alox5, Amigo2, Ang, Antxr2, Ap2a2, Apob48r, Aprt, Arap3, Arhgap24, Arl11, Arpc5, B3gnt3, Bcas1, Bcat2, Blvra, Camk1, Ccdc85b, Cck, Ccr2, Ccr5, Cd151, Cd177, Cd300ld, Cd68, Cd84, Cd93, Cdk20, Ceacam1, Cinp…
Up	CC	GO:0005623	cell	9.02419e-07	1810027O10Rik, 2010107H07Rik, 2410022L05Rik, 5430435G22Rik, 5430437P03Rik, Abcd2, Abcd3, Acaa2, Acpp, Acta2, Actg2, Acy1, Adam15, Add3, Adssl1, Agl, Ahnak, AI467606, Akap7, Aldh2, Aldh3a2, Alg5, Alox5, Amigo2, Ang, Antxr2, Ap2a2, Apob48r, Aprt, Arap3, Arhgap24, Arl11, Arpc5, B3gnt3, Bcas1, Bcat2, Blvra, Camk1, Ccdc85b, Cck, Ccr2, Ccr5, Cd151, Cd177, Cd300ld, Cd68, Cd84, Cd93, Cdk20, Ceacam1, Cinp…
Up	CC	GO:0000267	cell fraction	2.88562e-06	Acy1, Add3, Agl, Akap7, Alox5, Blvra, Comt1, Ctsl, Cyb5r3, Dhdh, Ece1, Ephx1, Eps8, F7, Galt, Gpx3, H6pd, Hal, Hsd11b1, Idh1, Inpp5a, Itm2b, Lamp2, Lmna, Lyz2, Manba, Mgst1, Mvd, Nceh1, Pla2g15, Pld3, Rnpep, Sort1, Vamp3
Up	CC	GO:0005622	intracellular	7.25479e-06	1810027O10Rik, 2010107H07Rik, 2410022L05Rik, 5430435G22Rik, 5430437P03Rik, Abcd2, Abcd3, Acaa2, Acpp, Acta2, Actg2, Acy1, Adam15, Add3, Adssl1, Agl, Akap7, Aldh2, Aldh3a2, Alg5, Alox5, Amigo2, Ap2a2, Aprt, Arap3, Arhgap24, Arl11, Arpc5, B3gnt3, Bcas1, Bcat2, Blvra, Camk1, Ccdc85b, Ccr2, Ccr5, Cd68, Cd93, Cdk20, Cinp, Cln3, Comt1, Copz2, Creg1, Ctdspl, Ctsk, Ctsl, Cyb5r3, Cyp4v3, Dab2, Dbi, Dbp, D…
Up	CC	GO:0016020	membrane	1.00619e-05	1810027O10Rik, 2010107H07Rik, Abcd2, Abcd3, Acaa2, Acpp, Adam15, Add3, Adssl1, Ahnak, AI467606, Akap7, Aldh3a2, Alg5, Alox5, Amigo2, Antxr2, Ap2a2, Apob48r, Arap3, Arhgap24, B3gnt3, Ccr2, Ccr5, Cd151, Cd177, Cd300ld, Cd68, Cd84, Cd93, Ceacam1, Cln3, Comt1, Copz2, Creld1, Ctsl, Cyb5r3, Cyp4v3, Dab2, Dbi, Dhrs1, Dhrs7b, Diras2, Dnajc5, Dpep2, Ece1, Efemp2, Emp1, Epb4.1l1, Ephx1, Eps8, Ergic3, Fam69…
Up	CC	GO:0005768	endosome	1.35862e-05	Acpp, Ccr5, Cd68, Cln3, Lamp2, Npc1, Rab11fip5, Rab31, Scamp5, Slc11a1, Slc39a4, Snx17, Snx27, Sort1, Trf, Vamp3
Up	CC	GO:0044438	microbody part	7.38346e-05	Abcd2, Abcd3, Mgst1, Mvd, Pex11a
Up	CC	GO:0044439	peroxisomal part	7.38346e-05	Abcd2, Abcd3, Mgst1, Mvd, Pex11a
Up	CC	GO:0044424	intracellular part	7.74607e-05	1810027O10Rik, 2010107H07Rik, 2410022L05Rik, 5430435G22Rik, 5430437P03Rik, Abcd2, Abcd3, Acaa2, Acpp, Acta2, Actg2, Acy1, Adam15, Add3, Adssl1, Agl, Akap7, Aldh2, Aldh3a2, Alg5, Alox5, Amigo2, Ap2a2, Aprt, Arap3, Arhgap24, Arpc5, B3gnt3, Bcas1, Bcat2, Blvra, Camk1, Ccdc85b, Ccr2, Ccr5, Cd68, Cd93, Cdk20, Cinp, Cln3, Comt1, Copz2, Creg1, Ctdspl, Ctsk, Ctsl, Cyb5r3, Cyp4v3, Dab2, Dbi, Dbp, Dclk3, D…
Up	CC	GO:0005783	endoplasmic reticulum	0.000111438	Agl, Akap7, Aldh3a2, Alg5, Cyb5r3, Cyp4v3, Ephx1, Ergic3, Gabarapl1, H6pd, Hp, Hsd11b1, Lpcat3, Lrpap1, Lyz2, Mgst1, Nceh1, Pld3, Plod3, Retsat, S100a1, Sar1b, Serp1, Sort1, Tmem38b, Tmem43, Wfs1
Up	CC	GO:0005777	peroxisome	0.000178204	Abcd2, Abcd3, Dhrs7b, Mgst1, Mvd, Nudt19, Pex11a, Xdh
Up	CC	GO:0042579	microbody	0.000178204	Abcd2, Abcd3, Dhrs7b, Mgst1, Mvd, Nudt19, Pex11a, Xdh
Up	CC	GO:0030670	phagocytic vesicle membrane	0.000205544	Lamp2, Slc11a1
Up	CC	GO:0043229	intracellular organelle	0.000226022	1810027O10Rik, 2010107H07Rik, 2410022L05Rik, 5430435G22Rik, 5430437P03Rik, Abcd2, Abcd3, Acaa2, Acpp, Acta2, Actg2, Adam15, Add3, Agl, Akap7, Aldh2, Aldh3a2, Alg5, Alox5, Amigo2, Ap2a2, Arap3, Arhgap24, Arpc5, B3gnt3, Bcat2, Camk1, Ccdc85b, Ccr5, Cd68, Cd93, Cdk20, Cinp, Cln3, Comt1, Copz2, Creg1, Ctdspl, Ctsk, Ctsl, Cyb5r3, Cyp4v3, Dab2, Dbi, Dbp, Dclk3, Dhrs1, Dhrs7b, Ece1, Eef1a1, Elmo2, Epb4.…
Up	CC	GO:0043226	organelle	0.000261133	1810027O10Rik, 2010107H07Rik, 2410022L05Rik, 5430435G22Rik, 5430437P03Rik, Abcd2, Abcd3, Acaa2, Acpp, Acta2, Actg2, Adam15, Add3, Agl, Akap7, Aldh2, Aldh3a2, Alg5, Alox5, Amigo2, Ap2a2, Arap3, Arhgap24, Arpc5, B3gnt3, Bcat2, Camk1, Ccdc85b, Ccr5, Cd68, Cd93, Cdk20, Cinp, Cln3, Comt1, Copz2, Creg1, Ctdspl, Ctsk, Ctsl, Cyb5r3, Cyp4v3, Dab2, Dbi, Dbp, Dclk3, Dhrs1, Dhrs7b, Ece1, Eef1a1, Elmo2, Epb4.…
Up	CC	GO:0005778	peroxisomal membrane	0.000352926	Abcd2, Abcd3, Mgst1, Pex11a
Up	CC	GO:0031903	microbody membrane	0.000352926	Abcd2, Abcd3, Mgst1, Pex11a
Up	CC	GO:0005770	late endosome	0.000405253	Acpp, Cln3, Lamp2, Rab31, Slc11a1
Up	CC	GO:0044433	cytoplasmic vesicle part	0.000440821	Cln3, Copz2, Kif1b, Lamp2, Necap1, Slc11a1, Syngr1
Up	CC	GO:0030141	stored secretory granule	0.000455465	Acpp, Ap2a2, Ctsl, Ece1, Lamp2, Lyz2, Rnpep, Smpd1, Sypl
Up	CC	GO:0048237	rough endoplasmic reticulum lumen	0.000610768	Lrpap1, Lyz2
