# Supplementary material for: A dominant role for the methyl-CpG-binding protein Mbd2 in controlling Th2 induction by dendritic cells
Source: Nat Commun. 2015 Apr 24;6:6920. doi: 10.1038/ncomms7920 (PMC4413429; doi:10.1038/ncomms7920)
Supplement: Supplementary Data 3 — List of annotated TSS from ChIP-seq heat map profile of H4K9/K14ac signal, comparing significantly down-regulated mRNA profiles of Mbd2-/- DCs to WT DCs (related to Supplementary Figure 2). [file ncomms7920-s4.xlsx]

## Sheet: Downregulated_genes_FC_Sorted.t
ChromosomeName	TranscriptStart	TranscriptEnd	EnsemblTranscriptID	Strand	WikiGeneName	EntrezGeneID	EnsemblGeneID	LogFC
8	97334353	97335935	ENSMUST00000034232	+	Ccl17	20295	ENSMUSG00000031780	-2.71013
11	83339280	83344020	ENSMUST00000035938	-	Ccl5	20304	ENSMUSG00000035042	-2.53073
17	34282216	34288494	ENSMUST00000171231	+	H2-DMb2	15000	ENSMUSG00000037548	-2.21596
12	105474462	105480149	ENSMUST00000043315	+	Serpina3g	20715	ENSMUSG00000041481	-2.16881
2	164881136	164897154	ENSMUST00000073707	+	Cd40	21939	ENSMUSG00000017652	-1.79471
7	52091657	52096179	ENSMUST00000033015	+	Il4i1	14204	ENSMUSG00000074141	-1.79306
5	143722522	143733849	ENSMUST00000129306	+	Fscn1	14086	ENSMUSG00000029581	-1.78383
19	29326318	29387570	ENSMUST00000065796	+	Jak2	16452	ENSMUSG00000024789	-1.72001
13	43880476	43898499	ENSMUST00000015540	+	Cd83	12522	ENSMUSG00000015396	-1.65539
4	133649451	133650997	ENSMUST00000000696	-	Cd52	23833	ENSMUSG00000000682	-1.64788
3	122241639	122322585	ENSMUST00000106438	-	Fnbp1l	214459	ENSMUSG00000039735	-1.63089
12	104559356	104573794	ENSMUST00000127447	-	Asb2	65256	ENSMUSG00000021200	-1.59884
6	121195924	121220934	ENSMUST00000032198	+	Usp18	24110	ENSMUSG00000030107	-1.57446
16	48842665	48844574	ENSMUST00000023329	+	Retnla	57262	ENSMUSG00000061100	-1.53354
18	65590651	65638446	ENSMUST00000102868	+	Malt1	240354	ENSMUSG00000032688	-1.48296
10	57351857	57460918	ENSMUST00000075992	+	Pkib	18768	ENSMUSG00000019876	-1.4507
3	66023809	66029728	ENSMUST00000029421	+	Ptx3	19288	ENSMUSG00000027832	-1.42956
12	104680377	104681890	ENSMUST00000055071	-	Ifi27l2a	76933	ENSMUSG00000079017	-1.42603
12	12268945	12383165	ENSMUST00000069066	+	Fam49a	76820	ENSMUSG00000020589	-1.42042
X	19636686	19674647	ENSMUST00000044138	+	Chst7	60322	ENSMUSG00000037347	-1.41536
3	142283566	142300972	ENSMUST00000165774	+	Gbp2	14469	ENSMUSG00000028270	-1.36818
18	60963502	60972300	ENSMUST00000050487	+	Cd74	16149	ENSMUSG00000024610	-1.35929
3	142223016	142236166	ENSMUST00000106222	+	Gbp3	55932	ENSMUSG00000028268	-1.33876
6	127075797	127101066	ENSMUST00000000188	-	Ccnd2	12444	ENSMUSG00000000184	-1.30229
2	34798778	34817292	ENSMUST00000113064	-	Traf1	22029	ENSMUSG00000026875	-1.29143
1	63492478	63643089	ENSMUST00000114108	+	Adam23	23792	ENSMUSG00000025964	-1.27965
2	180962437	180976732	ENSMUST00000087446	-	BC006779	229003	ENSMUSG00000027580	-1.27822
6	48783810	48791373	ENSMUST00000166247	-	Tmem176b	65963	ENSMUSG00000029810	-1.27054
14	59895750	59916359	ENSMUST00000062307	-	Phf11	219131	ENSMUSG00000044703	-1.26787
17	34318993	34324298	ENSMUST00000174473	-	Psmb9	16912	ENSMUSG00000092299	-1.24457
4	129190825	129193229	ENSMUST00000062356	+	Marcksl1	17357	ENSMUSG00000047945	-1.24307
4	134769884	134828729	ENSMUST00000037099	-	Clic4	29876	ENSMUSG00000037242	-1.23548
4	150288671	150308520	ENSMUST00000135169	+	Tnfrsf9	21942	ENSMUSG00000028965	-1.23371
8	73418621	73421342	ENSMUST00000054220	-	Rpl18a	76808	ENSMUSG00000045128	-1.21841
16	10488372	10527657	ENSMUST00000023147	+	Ciita	12265	ENSMUSG00000022504	-1.213
11	99005510	99016391	ENSMUST00000103134	-	Ccr7	12775	ENSMUSG00000037944	-1.21216
5	35384202	35391085	ENSMUST00000030985	+	Hgfac	54426	ENSMUSG00000029102	-1.20404
16	38525221	38550340	ENSMUST00000036210	-	Poglut1	224143	ENSMUSG00000034064	-1.19466
7	152115836	152125774	ENSMUST00000093962	-	Ccnd1	12443	ENSMUSG00000070348	-1.19439
12	81268529	81361358	ENSMUST00000021554	-	Actn1	109711	ENSMUSG00000015143	-1.18296
17	34419689	34424772	ENSMUST00000040655	-	H2-Aa	14960	ENSMUSG00000036594	-1.18199
11	115469232	115474201	ENSMUST00000124407	-	Mif4gd	69674	ENSMUSG00000020743	-1.17579
1	167579076	167638225	ENSMUST00000097474	-	Rcsd1	226594	ENSMUSG00000040723	-1.17522
10	94874124	94878118	ENSMUST00000172070	-	Socs2	216233	ENSMUSG00000020027	-1.17447
16	5008823	5013620	ENSMUST00000023191	-	Rogdi	66049	ENSMUSG00000022540	-1.17003
17	37618171	37620474	ENSMUST00000077662	-	H2-M2	14990	ENSMUSG00000016283	-1.16932
6	129217342	129225387	ENSMUST00000032259	-	Cd69	12515	ENSMUSG00000030156	-1.15361
3	87054680	87067521	ENSMUST00000090986	-	Fcrls	80891	ENSMUSG00000015852	-1.13541
12	56225515	56243065	ENSMUST00000101415	+	Fam177a	73385	ENSMUSG00000073083	-1.13398
1	23373263	23390014	ENSMUST00000027343	-	Ogfrl1	70155	ENSMUSG00000026158	-1.12823
14	59967569	59984327	ENSMUST00000089448	-	D14Ertd668e	219132	ENSMUSG00000068245	-1.12733
1	174405489	174408706	ENSMUST00000027830	+	Slamf9	98365	ENSMUSG00000026548	-1.12615
1	40141613	40182064	ENSMUST00000027243	+	Il1r2	16178	ENSMUSG00000026073	-1.12314
1	174412344	174429008	ENSMUST00000075014	+	Igsf9	93842	ENSMUSG00000037995	-1.12227
13	102450716	102538172	ENSMUST00000055518	-	Pik3r1	18708	ENSMUSG00000041417	-1.1202
9	20820404	20833241	ENSMUST00000086399	+	Icam1	15894	ENSMUSG00000037405	-1.10873
7	51251247	51255245	ENSMUST00000007156	+	Klk1b11	16613	ENSMUSG00000044485	-1.10643
3	14886426	14900769	ENSMUST00000029078	+	Car2	12349	ENSMUSG00000027562	-1.10372
9	88618126	88626708	ENSMUST00000098486	-	Bcl2a1d	12047	ENSMUSG00000074148	-1.10351
7	117365217	117427017	ENSMUST00000033325	+	Swap70	20947	ENSMUSG00000031015	-1.10057
1	72205807	72258881	ENSMUST00000048860	-	Mreg	381269	ENSMUSG00000039395	-1.08729
11	87574043	87599430	ENSMUST00000039627	+	Bzrap1	207777	ENSMUSG00000034156	-1.07518
11	6406677	6420900	ENSMUST00000144725	-	Myo1g	246177	ENSMUSG00000020437	-1.06648
15	98462651	98474961	ENSMUST00000109150	+	Cacnb3	12297	ENSMUSG00000003352	-1.04681
8	96910395	96919258	ENSMUST00000034220	+	Herpud1	64209	ENSMUSG00000031770	-1.03641
9	40609359	40613282	ENSMUST00000149936	+	Hspa8	15481	ENSMUSG00000015656	-1.0362
17	13109248	13117933	ENSMUST00000151287	+	Tcp1	21454	ENSMUSG00000068039	-1.03284
7	113300049	113358854	ENSMUST00000006667	-	Gvin1	74558	ENSMUSG00000045868	-1.0237
2	57981548	58012906	ENSMUST00000028175	-	Cytip	227929	ENSMUSG00000026832	-1.00919
7	73403635	73533227	ENSMUST00000089025	-	Lrrk1	233328	ENSMUSG00000015133	-1.00582
