# Supplementary material for: A dominant role for the methyl-CpG-binding protein Mbd2 in controlling Th2 induction by dendritic cells
Source: Nat Commun. 2015 Apr 24;6:6920. doi: 10.1038/ncomms7920 (PMC4413429; doi:10.1038/ncomms7920)
Supplement: Supplementary Data 4 — List of annotated TSS from ChIP-seq heat map profile of H4K9/K14ac signal, comparing significantly up-regulated mRNA profiles of Mbd2-/- DCs to WT DCs (related to Supplementary Figure 2). [file ncomms7920-s5.xlsx]

## Sheet: Upregulated_genes_FC_Sorted.txt
Chromosome_Name	Transcript_Start	Transcript_End	Ensembl_Transcript_ID	Strand	WikiGene_Name	EntrezGene_ID	Ensembl_Gene_ID	LogFC
1	174486069	174493848	ENSMUST00000061835	+	Vsig8	240916	ENSMUSG00000049598	2.6676
10	116724852	116729924	ENSMUST00000092162	-	Lyz1	17110	ENSMUSG00000069515	2.11717
1	172949051	172959892	ENSMUST00000078825	+	Fcgr4	246256	ENSMUSG00000059089	1.91109
3	88285070	88307257	ENSMUST00000029699	-	Lmna	16905	ENSMUSG00000028063	1.8938
2	14151041	14253684	ENSMUST00000028045	+	Mrc1	17533	ENSMUSG00000026712	1.7727
3	108087058	108160161	ENSMUST00000090564	+	Sort1	20661	ENSMUSG00000068747	1.61993
10	87321801	87399792	ENSMUST00000075330	+	Igf1	16000	ENSMUSG00000020053	1.60842
8	13026034	13035809	ENSMUST00000033820	+	F7	14068	ENSMUSG00000031443	1.58637
6	83462899	83486259	ENSMUST00000075161	-	Actg2	11468	ENSMUSG00000059430	1.38866
19	34315580	34329826	ENSMUST00000039631	-	Acta2	11475	ENSMUSG00000035783	1.36772
7	148653261	148657378	ENSMUST00000106000	+	Cd151	12476	ENSMUSG00000025510	1.34792
9	104190581	104240058	ENSMUST00000062723	-	Acpp	56318	ENSMUSG00000032561	1.34035
5	114243738	114250525	ENSMUST00000067853	-	Tmem119	231633	ENSMUSG00000054675	1.30096
7	148646993	148652512	ENSMUST00000053670	+	Efcab4a	213573	ENSMUSG00000048200	1.28758
6	85284957	85324628	ENSMUST00000060837	-	Rab11fip5	52055	ENSMUSG00000051343	1.27875
1	195047830	195068785	ENSMUST00000016338	-	Hsd11b1	15483	ENSMUSG00000016194	1.27291
3	15371656	15426520	ENSMUST00000099201	-	Sirpb1a	320832	ENSMUSG00000044138	1.27085
14	31971696	31981781	ENSMUST00000159532	-	Stab1	192187	ENSMUSG00000042286	1.24979
3	95086866	95100088	ENSMUST00000039537	+	Fam63a	75007	ENSMUSG00000038712	1.24838
8	112099030	112103072	ENSMUST00000074898	-	Hp	15439	ENSMUSG00000031722	1.24645
8	73286673	73290562	ENSMUST00000034299	-	Ifi30	65972	ENSMUSG00000031838	1.2427
1	74421777	74432626	ENSMUST00000147233	+	Slc11a1	18173	ENSMUSG00000026177	1.22331
7	133920469	133924028	ENSMUST00000038614	+	Ypel3	66090	ENSMUSG00000042675	1.19675
7	26412643	26414509	ENSMUST00000076034	+	B3gnt8	232984	ENSMUSG00000059479	1.17786
9	121398943	121404807	ENSMUST00000035120	-	Cck	12424	ENSMUSG00000032532	1.16029
15	6336598	6390705	ENSMUST00000080880	+	Dab2	13132	ENSMUSG00000022150	1.15756
7	134234950	134237563	ENSMUST00000056288	+	AI467606	101602	ENSMUSG00000045165	1.15679
1	154613672	154622727	ENSMUST00000077755	+	Arpc5	67771	ENSMUSG00000008475	1.1477
8	124957496	124967322	ENSMUST00000006692	-	Mvd	192156	ENSMUSG00000006517	1.14605
13	54890824	54897548	ENSMUST00000163796	+	Tspan17	74257	ENSMUSG00000025875	1.13733
14	61928590	61930773	ENSMUST00000055159	+	Arl11	219144	ENSMUSG00000043157	1.13308
1	182919685	182947700	ENSMUST00000036928	-	Ephx1	13849	ENSMUSG00000038776	1.13196
3	89143562	89153932	ENSMUST00000107447	-	Adam15	11490	ENSMUSG00000028041	1.11936
19	4035411	4037921	ENSMUST00000042898	-	Gstp1	14870	ENSMUSG00000060803	1.11844
11	69496079	69509600	ENSMUST00000094070	-	BC096441	619441	ENSMUSG00000018752	1.11286
9	45745940	45763330	ENSMUST00000038488	-	Sidt2	214597	ENSMUSG00000034908	1.09953
9	54392601	54408025	ENSMUST00000041901	-	Cib2	56506	ENSMUSG00000037493	1.09936
4	141131977	141161967	ENSMUST00000105785	-	Fblim1	74202	ENSMUSG00000006219	1.09192
4	41707327	41716347	ENSMUST00000108040	+	Il11ra1	16157	ENSMUSG00000073889	1.08559
6	124613190	124652308	ENSMUST00000128721	+	Lpcat3	14792	ENSMUSG00000004270	1.08019
14	51874941	51875787	ENSMUST00000061936	-	Ear11	93726	ENSMUSG00000047222	1.05051
17	43153504	43226137	ENSMUST00000024708	+	Tnfrsf21	94185	ENSMUSG00000023915	1.04856
11	69477873	69479564	ENSMUST00000108654	-	Cd68	12514	ENSMUSG00000018774	1.04169
12	86560431	86567578	ENSMUST00000004910	+	Eif2b2	217715	ENSMUSG00000004788	1.03583
7	25372562	25393944	ENSMUST00000077191	+	Ethe1	66071	ENSMUSG00000064254	1.03064
19	4097401	4099019	ENSMUST00000172914	+	Cdk2ap2	52004	ENSMUSG00000024856	1.01746
8	125098537	125100807	ENSMUST00000006764	-	Aprt	11821	ENSMUSG00000006589	1.00748
8	108674299	108688613	ENSMUST00000034377	+	Pla2g15	192654	ENSMUSG00000031903	1.00612
10	116714390	116719377	ENSMUST00000092163	-	Lyz2	17105	ENSMUSG00000069516	1.00409
